# Supplementary material for: ﻿A new species of the Cyrtodactylusbrevipalmatus group (Squamata, Gekkonidae) from Tak Province, northwestern Thailand
Source: Zookeys. 2023 May 29;1164:63–88. doi: 10.3897/zookeys.1164.101263 (PMC10242404; doi:10.3897/zookeys.1164.101263)
Supplement: XML Treatment for Cyrtodactylus denticulatus [file zookeys.1164.101263-treatment1.xml]

<!DOCTYPE tp:taxon-treatment
  PUBLIC "-//TaxonX//DTD Taxonomic Treatment Publishing DTD v0 20100105//EN" "tax-treatment-NSO.dtd">
<tp:taxon-treatment xmlns:tp="http://www.plazi.org/taxpub"><tp:treatment-meta><kwd-group><label>Taxon classification</label><kwd>
              <named-content content-type="kingdom">Animalia</named-content>
            </kwd><kwd>
              <named-content content-type="order">Squamata</named-content>
            </kwd><kwd>
              <named-content content-type="family">Gekkonidae</named-content>
            </kwd></kwd-group><mixed-citation publication-type="journal"><person-group><name><surname>Chomdej</surname><given-names>Siriwadee</given-names></name><name><surname>Suwannapoom</surname><given-names>Chatmongkon</given-names></name><name><surname>Pradit</surname><given-names>Waranee</given-names></name><name><surname>Phupanbai</surname><given-names>Apichaya</given-names></name><name><surname>Grismer</surname><given-names>L. Lee</given-names></name></person-group><article-title>﻿A new species of the <italic><tp:taxon-name><tp:taxon-name-part taxon-name-part-type="genus" reg="Cyrtodactylus">Cyrtodactylus</tp:taxon-name-part><tp:taxon-name-part taxon-name-part-type="species" reg="brevipalmatus">brevipalmatus</tp:taxon-name-part></tp:taxon-name></italic> group (<tp:taxon-name><tp:taxon-name-part taxon-name-part-type="order">Squamata</tp:taxon-name-part></tp:taxon-name>, <tp:taxon-name><tp:taxon-name-part taxon-name-part-type="family">Gekkonidae</tp:taxon-name-part></tp:taxon-name>) from Tak Province, northwestern Thailand</article-title><source>Zookeys</source><day>29</day><month>05</month><year>2023</year><volume>1164</volume><fpage>63</fpage><lpage>88</lpage><pub-id pub-id-type="doi">10.3897/zookeys.1164.101263</pub-id></mixed-citation></tp:treatment-meta><tp:nomenclature><label>﻿</label><tp:taxon-name>
            <object-id xmlns:xlink="http://www.w3.org/1999/xlink" content-type="arpha" xlink:type="simple">D17C3A1D-7423-538B-B521-4802DBAF8B32</object-id>
            <tp:taxon-name-part taxon-name-part-type="genus" reg="Cyrtodactylus">Cyrtodactylus</tp:taxon-name-part>
            <tp:taxon-name-part taxon-name-part-type="species" reg="denticulatus">denticulatus</tp:taxon-name-part>
            <object-id xmlns:xlink="http://www.w3.org/1999/xlink" content-type="zoobank" xlink:type="simple">https://zoobank.org/5052D212-71D3-43D5-B324-01F8BE8DF56C</object-id>
          </tp:taxon-name><tp:taxon-status xmlns:xlink="http://www.w3.org/1999/xlink" xlink:type="simple">sp. nov.</tp:taxon-status><xref ref-type="fig" rid="F4">Figs 4</xref><xref ref-type="fig" rid="F5">, 5</xref><xref ref-type="fig" rid="F6">, 6 Suggested common name: Spiny-tailed bent-toed gecko Suggested Thai common name: ตุ๊กกายฟันเลื่อย Tuk Kay Fhun Leuy</xref><tp:nomenclature-citation-list><tp:nomenclature-citation><tp:taxon-name>
                <tp:taxon-name-part taxon-name-part-type="genus" reg="Cyrtodactylus">Cyrtodactylus</tp:taxon-name-part>
              </tp:taxon-name><comment>sp. 10: <xref ref-type="bibr" rid="B3">Chomdej et al. 2021</xref>: 11; Grismer et al. 2021: 725, 2022a: 247, 2022b: 111; 2023: 95.</comment></tp:nomenclature-citation></tp:nomenclature-citation-list></tp:nomenclature><tp:treatment-sec sec-type="type material" id="SECID0ETZBG"><title>Type material.</title><p><bold><italic>Holotype</italic>.</bold> Adult male AUP-00680 collected on 8 March 2019 by Parinya Pawangkhanant and Chatmongkon Suwannapoom from a bamboo forest near a rocky stream at the Chao Doi waterfall, Mae Meoi, Tha Song Yang District, Tak Province, Thailand at <named-content xmlns:xlink="http://www.w3.org/1999/xlink" content-type="dwc:verbatimCoordinates" xlink:type="simple"><named-content content-type="geo-json" specific-use="{&#34;type&#34;:&#34;Point&#34;,&#34;coordinates&#34;:[98.050000,17.500000]}" id="NCID0EB1BG" xlink:type="simple">17°30.000'N, 98°03.000'E</named-content></named-content> (DDM) and 610 m a.s.l.</p><fig id="F4" position="float" orientation="portrait"><object-id xmlns:xlink="http://www.w3.org/1999/xlink" content-type="doi" xlink:type="simple">10.3897/zookeys.1164.101263.figure4</object-id><object-id xmlns:xlink="http://www.w3.org/1999/xlink" content-type="arpha" xlink:type="simple">0E62AA03-873D-50E6-A140-2E3E4F42BF6F</object-id><label>Figure 4.</label><caption><p>Photograph of the living holotype of <italic><tp:taxon-name><tp:taxon-name-part taxon-name-part-type="genus" reg="Cyrtodactylus">Cyrtodactylus</tp:taxon-name-part><tp:taxon-name-part taxon-name-part-type="species" reg="denticulatus">denticulatus</tp:taxon-name-part></tp:taxon-name></italic> sp. nov. AUP-00680 from the Chao Doi waterfall, Mae Meoi, Tha Song Yang District, Tak Province, Thailand.</p></caption><graphic xmlns:xlink="http://www.w3.org/1999/xlink" xlink:href="zookeys-1164-063_article-101263__-g004.jpg" position="float" orientation="portrait" xlink:type="simple" id="oo_855850.jpg"><uri content-type="original_file" xlink:type="simple">https://binary.pensoft.net/fig/855850</uri></graphic></fig></tp:treatment-sec><tp:treatment-sec sec-type="diagnosis" id="SECID0E51BG"><title>Diagnosis.</title><p><italic><tp:taxon-name><tp:taxon-name-part taxon-name-part-type="genus" reg="Cyrtodactylus">Cyrtodactylus</tp:taxon-name-part><tp:taxon-name-part taxon-name-part-type="species" reg="denticulatus">denticulatus</tp:taxon-name-part></tp:taxon-name></italic> sp. nov. is tentatively separated (see below) from all other species of the <italic><tp:taxon-name><tp:taxon-name-part taxon-name-part-type="genus" reg="Cyrtodactylus"/><tp:taxon-name-part taxon-name-part-type="species" reg="brevipalmatus">brevipalmatus</tp:taxon-name-part></tp:taxon-name></italic> group by the combination of having nine supralabials, nine infralabials, 20 paravertebral tubercles, 19 rows of longitudinally arranged tubercles, 42 transverse rows of ventrals, 158 longitudinal rows of ventrals, nine expanded subdigital lamellae on the fourth finger, 11 unexpanded subdigital lamellae on the fourth toe, 19 total subdigital lamellae on the fourth toe; nine expanded subdigital lamellae on the fourth finger, ten unexpanded subdigital lamellae on the fourth finger, 19 total subdigital lamellae on the fourth finger; 16 total number of enlarged femoral scales, 20 total number of femoral pores in the male specimen; 13 precloacal pores in the male specimen; 16 enlarged precloacals; enlarged femorals and enlarged precloacals not continuous; proximal femorals smaller than distal femorals; tubercles on forelimbs and flanks nearly same size as those on body; ventrolateral body fold weakly denticulate; spinose paravertebral rows; row of large dorsolateral caudal tubercles; wide ventrolateral caudal fringes; ventrolateral caudal fringes composed scales of different size; small longitudinal ventrolateral subcaudal ridges; tail square in cross-section; no slightly enlarged unpaired medial subcaudals; subcaudals not posteromedially furrowed; <abbrev xmlns:xlink="http://www.w3.org/1999/xlink" xlink:title="snout-vent length" id="ABBRID0EZ2BG" xlink:type="simple">SVL</abbrev> 69.5 mm; three dark transverse body bands (Tables <xref ref-type="table" rid="T2">2</xref>–<xref ref-type="table" rid="T4">4</xref>).</p><table-wrap id="T2" position="float" orientation="portrait"><label>Table 2.</label><caption><p>Sex, raw meristic, categorical, and morphometric data used in the analyses of specimens in the <italic><tp:taxon-name><tp:taxon-name-part taxon-name-part-type="genus" reg="Cyrtodactylus">Cyrtodactylus</tp:taxon-name-part><tp:taxon-name-part taxon-name-part-type="species" reg="brevipalmatus">brevipalmatus</tp:taxon-name-part></tp:taxon-name></italic> group. ♂ = male; ♀ = female; R/L = right/left; / = data unavailable. Shaded cells denote characters that potentially differentiate <italic><tp:taxon-name><tp:taxon-name-part taxon-name-part-type="genus" reg="Cyrtodactylus">C.</tp:taxon-name-part><tp:taxon-name-part taxon-name-part-type="species" reg="denticulatus">denticulatus</tp:taxon-name-part></tp:taxon-name></italic> sp. nov. from the other species.</p></caption><table id="TID0EHBBI" rules="all"><tbody><tr><th rowspan="1" colspan="1">Species</th><th rowspan="1" colspan="1"><italic><tp:taxon-name><tp:taxon-name-part taxon-name-part-type="genus" reg="Cyrtodactylus"/><tp:taxon-name-part taxon-name-part-type="species" reg="denticulatus">denticulatus</tp:taxon-name-part></tp:taxon-name></italic> sp. nov.</th><th rowspan="1" colspan="1">
                    <italic>
                      <tp:taxon-name><tp:taxon-name-part taxon-name-part-type="genus" reg="Cyrtodactylus"/><tp:taxon-name-part taxon-name-part-type="species" reg="brevipalmatus">brevipalmatus</tp:taxon-name-part></tp:taxon-name>
                    </italic>
                  </th><th rowspan="1" colspan="1">
                    <tp:taxon-name><tp:taxon-name-part taxon-name-part-type="genus" reg="Cyrtodactylus"/><tp:taxon-name-part taxon-name-part-type="uncertainty-rank">cf.</tp:taxon-name-part><tp:taxon-name-part taxon-name-part-type="species" reg="brevipalmatus">brevipalmatus</tp:taxon-name-part></tp:taxon-name>
                  </th><th rowspan="1" colspan="1">
                    <tp:taxon-name><tp:taxon-name-part taxon-name-part-type="genus" reg="Cyrtodactylus"/><tp:taxon-name-part taxon-name-part-type="uncertainty-rank">cf.</tp:taxon-name-part><tp:taxon-name-part taxon-name-part-type="species" reg="brevipalmatus">brevipalmatus</tp:taxon-name-part></tp:taxon-name>
                  </th><th rowspan="1" colspan="1">
                    <italic>
                      <tp:taxon-name><tp:taxon-name-part taxon-name-part-type="genus" reg="Cyrtodactylus"/><tp:taxon-name-part taxon-name-part-type="species" reg="brevipalmatus">brevipalmatus</tp:taxon-name-part></tp:taxon-name>
                    </italic>
                  </th><th rowspan="1" colspan="1">
                    <italic>
                      <tp:taxon-name><tp:taxon-name-part taxon-name-part-type="genus" reg="Cyrtodactylus"/><tp:taxon-name-part taxon-name-part-type="species" reg="brevipalmatus">brevipalmatus</tp:taxon-name-part></tp:taxon-name>
                    </italic>
                  </th><th rowspan="1" colspan="1">
                    <italic>
                      <tp:taxon-name><tp:taxon-name-part taxon-name-part-type="genus" reg="Cyrtodactylus"/><tp:taxon-name-part taxon-name-part-type="species" reg="elok">elok</tp:taxon-name-part></tp:taxon-name>
                    </italic>
                  </th><th rowspan="1" colspan="1">
                    <italic>
                      <tp:taxon-name><tp:taxon-name-part taxon-name-part-type="genus" reg="Cyrtodactylus"/><tp:taxon-name-part taxon-name-part-type="species" reg="elok">elok</tp:taxon-name-part></tp:taxon-name>
                    </italic>
                  </th><th rowspan="1" colspan="1">
                    <italic>
                      <tp:taxon-name><tp:taxon-name-part taxon-name-part-type="genus" reg="Cyrtodactylus"/><tp:taxon-name-part taxon-name-part-type="species" reg="elok">elok</tp:taxon-name-part></tp:taxon-name>
                    </italic>
                  </th><th rowspan="1" colspan="1">
                    <italic>
                      <tp:taxon-name><tp:taxon-name-part taxon-name-part-type="genus" reg="Cyrtodactylus"/><tp:taxon-name-part taxon-name-part-type="species" reg="elok">elok</tp:taxon-name-part></tp:taxon-name>
                    </italic>
                  </th><th rowspan="1" colspan="1">
                    <italic>
                      <tp:taxon-name><tp:taxon-name-part taxon-name-part-type="genus" reg="Cyrtodactylus"/><tp:taxon-name-part taxon-name-part-type="species" reg="interdigitalis">interdigitalis</tp:taxon-name-part></tp:taxon-name>
                    </italic>
                  </th><th rowspan="1" colspan="1">
                    <italic>
                      <tp:taxon-name><tp:taxon-name-part taxon-name-part-type="genus" reg="Cyrtodactylus"/><tp:taxon-name-part taxon-name-part-type="species" reg="interdigitalis">interdigitalis</tp:taxon-name-part></tp:taxon-name>
                    </italic>
                  </th><th rowspan="1" colspan="1">
                    <italic>
                      <tp:taxon-name><tp:taxon-name-part taxon-name-part-type="genus" reg="Cyrtodactylus"/><tp:taxon-name-part taxon-name-part-type="species" reg="interdigitalis">interdigitalis</tp:taxon-name-part></tp:taxon-name>
                    </italic>
                  </th><th rowspan="1" colspan="1">
                    <italic>
                      <tp:taxon-name><tp:taxon-name-part taxon-name-part-type="genus" reg="Cyrtodactylus"/><tp:taxon-name-part taxon-name-part-type="species" reg="interdigitalis">interdigitalis</tp:taxon-name-part></tp:taxon-name>
                    </italic>
                  </th><th rowspan="1" colspan="1">sp. 11</th></tr><tr><th rowspan="1" colspan="1">Institutional catalog number</th><th rowspan="1" colspan="1">AUP-00680</th><th rowspan="1" colspan="1">LSUHC 1899</th><th rowspan="1" colspan="1">LSUHC 15076</th><th rowspan="1" colspan="1">LSUHC 11788</th><th rowspan="1" colspan="1">THNHM 10670</th><th rowspan="1" colspan="1">THNHM 14112</th><th rowspan="1" colspan="1">LSUHC 8238</th><th rowspan="1" colspan="1">LSUHC 12180</th><th rowspan="1" colspan="1">LSUHC 12181</th><th rowspan="1" colspan="1">ZMMU R-16144</th><th rowspan="1" colspan="1">THNHM 20226 paratype</th><th rowspan="1" colspan="1">THNHM 20228 paratype</th><th rowspan="1" colspan="1">THNHM 20229 paratype</th><th rowspan="1" colspan="1">THNMH 20227 paratype</th><th rowspan="1" colspan="1">ZMMU R-16492</th></tr><tr><th rowspan="1" colspan="1">Sex</th><th rowspan="1" colspan="1">♂</th><th rowspan="1" colspan="1">♂</th><th rowspan="1" colspan="1">♀</th><th rowspan="1" colspan="1">♀</th><th rowspan="1" colspan="1">♀</th><th rowspan="1" colspan="1">♀</th><th rowspan="1" colspan="1">♀</th><th rowspan="1" colspan="1">♂</th><th rowspan="1" colspan="1">♂</th><th rowspan="1" colspan="1">♀</th><th rowspan="1" colspan="1">♀</th><th rowspan="1" colspan="1">♀</th><th rowspan="1" colspan="1">♀</th><th rowspan="1" colspan="1">♀</th><th rowspan="1" colspan="1">♂</th></tr><tr><td rowspan="1" colspan="16">
                    <bold>Meristic data</bold>
                  </td></tr><tr><td rowspan="1" colspan="1">supralabials (<abbrev xmlns:xlink="http://www.w3.org/1999/xlink" xlink:title="supralabial scales" id="ABBRID0EGHAI" xlink:type="simple">SL</abbrev>)</td><td rowspan="1" colspan="1">9</td><td rowspan="1" colspan="1" style="background: #cfd2d1">11</td><td rowspan="1" colspan="1" style="background: #cfd2d1">12</td><td rowspan="1" colspan="1" style="background: #cfd2d1">10</td><td rowspan="1" colspan="1" style="background: #cfd2d1">14</td><td rowspan="1" colspan="1" style="background: #cfd2d1">12</td><td rowspan="1" colspan="1">11</td><td rowspan="1" colspan="1">8</td><td rowspan="1" colspan="1">13</td><td rowspan="1" colspan="1">9</td><td rowspan="1" colspan="1" style="background: #cfd2d1">14</td><td rowspan="1" colspan="1" style="background: #cfd2d1">12</td><td rowspan="1" colspan="1" style="background: #cfd2d1">11</td><td rowspan="1" colspan="1" style="background: #cfd2d1">12</td><td rowspan="1" colspan="1">11</td></tr><tr><td rowspan="1" colspan="1">infralabials (<abbrev xmlns:xlink="http://www.w3.org/1999/xlink" xlink:title="infralabial scales" id="ABBRID0EFJAI" xlink:type="simple">IL</abbrev>)</td><td rowspan="1" colspan="1">9</td><td rowspan="1" colspan="1">8</td><td rowspan="1" colspan="1">10</td><td rowspan="1" colspan="1">9</td><td rowspan="1" colspan="1">11</td><td rowspan="1" colspan="1">11</td><td rowspan="1" colspan="1">11</td><td rowspan="1" colspan="1">8</td><td rowspan="1" colspan="1">11</td><td rowspan="1" colspan="1">9</td><td rowspan="1" colspan="1">9</td><td rowspan="1" colspan="1">8</td><td rowspan="1" colspan="1">8</td><td rowspan="1" colspan="1">7</td><td rowspan="1" colspan="1">9</td></tr><tr><td rowspan="1" colspan="1">paravertebral tubercles (<abbrev xmlns:xlink="http://www.w3.org/1999/xlink" xlink:title="number of paravertebral tubercles" id="ABBRID0E2KAI" xlink:type="simple">PVT</abbrev>)</td><td rowspan="1" colspan="1">20</td><td rowspan="1" colspan="1" style="background: #cfd2d1">39</td><td rowspan="1" colspan="1" style="background: #cfd2d1">37</td><td rowspan="1" colspan="1" style="background: #cfd2d1">38</td><td rowspan="1" colspan="1" style="background: #cfd2d1">37</td><td rowspan="1" colspan="1" style="background: #cfd2d1">37</td><td rowspan="1" colspan="1" style="background: #cfd2d1">0</td><td rowspan="1" colspan="1" style="background: #cfd2d1">0</td><td rowspan="1" colspan="1" style="background: #cfd2d1">0</td><td rowspan="1" colspan="1" style="background: #cfd2d1">0</td><td rowspan="1" colspan="1" style="background: #cfd2d1">32</td><td rowspan="1" colspan="1" style="background: #cfd2d1">33</td><td rowspan="1" colspan="1" style="background: #cfd2d1">33</td><td rowspan="1" colspan="1" style="background: #cfd2d1">33</td><td rowspan="1" colspan="1" style="background: #cfd2d1">30</td></tr><tr><td rowspan="1" colspan="1">longitudinal rows of tubercles (<abbrev xmlns:xlink="http://www.w3.org/1999/xlink" xlink:title="number of longitudinal rows of body tubercles" id="ABBRID0E6MAI" xlink:type="simple">LRT</abbrev>)</td><td rowspan="1" colspan="1">19</td><td rowspan="1" colspan="1" style="background: #cfd2d1">15</td><td rowspan="1" colspan="1" style="background: #cfd2d1">16</td><td rowspan="1" colspan="1" style="background: #cfd2d1">17</td><td rowspan="1" colspan="1" style="background: #cfd2d1">16</td><td rowspan="1" colspan="1" style="background: #cfd2d1">14</td><td rowspan="1" colspan="1" style="background: #cfd2d1">6</td><td rowspan="1" colspan="1" style="background: #cfd2d1">7</td><td rowspan="1" colspan="1" style="background: #cfd2d1">4</td><td rowspan="1" colspan="1" style="background: #cfd2d1">4</td><td rowspan="1" colspan="1">19</td><td rowspan="1" colspan="1">20</td><td rowspan="1" colspan="1">19</td><td rowspan="1" colspan="1">19</td><td rowspan="1" colspan="1">18</td></tr><tr><td rowspan="1" colspan="1">ventral scales (<abbrev xmlns:xlink="http://www.w3.org/1999/xlink" xlink:title="number of longitudinal rows of ventral scales" id="ABBRID0E5OAI" xlink:type="simple">VS</abbrev>)</td><td rowspan="1" colspan="1">42</td><td rowspan="1" colspan="1" style="background: #cfd2d1">38</td><td rowspan="1" colspan="1" style="background: #cfd2d1">38</td><td rowspan="1" colspan="1" style="background: #cfd2d1">38</td><td rowspan="1" colspan="1" style="background: #cfd2d1">36</td><td rowspan="1" colspan="1" style="background: #cfd2d1">39</td><td rowspan="1" colspan="1">45</td><td rowspan="1" colspan="1">45</td><td rowspan="1" colspan="1">47</td><td rowspan="1" colspan="1">36</td><td rowspan="1" colspan="1">42</td><td rowspan="1" colspan="1">40</td><td rowspan="1" colspan="1">42</td><td rowspan="1" colspan="1">43</td><td rowspan="1" colspan="1">34</td></tr><tr><td rowspan="1" colspan="1">ventral scales along middle of the body (<abbrev xmlns:xlink="http://www.w3.org/1999/xlink" xlink:title="number of transverse rows of ventral scales" id="ABBRID0EZQAI" xlink:type="simple">VSM</abbrev>)</td><td rowspan="1" colspan="1">158</td><td rowspan="1" colspan="1">176</td><td rowspan="1" colspan="1">170</td><td rowspan="1" colspan="1">182</td><td rowspan="1" colspan="1">154</td><td rowspan="1" colspan="1">160</td><td rowspan="1" colspan="1" style="background: #cfd2d1">190</td><td rowspan="1" colspan="1" style="background: #cfd2d1">225</td><td rowspan="1" colspan="1" style="background: #cfd2d1">234</td><td rowspan="1" colspan="1" style="background: #cfd2d1">192</td><td rowspan="1" colspan="1" style="background: #cfd2d1">187</td><td rowspan="1" colspan="1" style="background: #cfd2d1">170</td><td rowspan="1" colspan="1" style="background: #cfd2d1">187</td><td rowspan="1" colspan="1" style="background: #cfd2d1">178</td><td rowspan="1" colspan="1">160</td></tr><tr><td rowspan="1" colspan="1">expanded subdigital lamellae on 4<sup>th</sup> toe (<abbrev xmlns:xlink="http://www.w3.org/1999/xlink" xlink:title="counted along the midline of the body from the postmentals to just anterior to the cloacal opening, stopping where the scales become granular; number of expanded subdigital lamellae on the fourth toe proximal to the digital inflection" id="ABBRID0EZSAI" xlink:type="simple">TL4E</abbrev>)</td><td rowspan="1" colspan="1">9</td><td rowspan="1" colspan="1">7</td><td rowspan="1" colspan="1">8</td><td rowspan="1" colspan="1">9</td><td rowspan="1" colspan="1">8</td><td rowspan="1" colspan="1">8</td><td rowspan="1" colspan="1">10</td><td rowspan="1" colspan="1">9</td><td rowspan="1" colspan="1">9</td><td rowspan="1" colspan="1">9</td><td rowspan="1" colspan="1" style="background: #cfd2d1">12</td><td rowspan="1" colspan="1" style="background: #cfd2d1">10</td><td rowspan="1" colspan="1" style="background: #cfd2d1">10</td><td rowspan="1" colspan="1" style="background: #cfd2d1">11</td><td rowspan="1" colspan="1">9</td></tr><tr><td rowspan="1" colspan="1">unmodified subdigital lamellae on 4<sup>th</sup> toe (<abbrev xmlns:xlink="http://www.w3.org/1999/xlink" xlink:title="number of small, generally unmodified subdigital lamellae distal to the digital inflection on the fourth toe" id="ABBRID0EWUAI" xlink:type="simple">TL4U</abbrev>)</td><td rowspan="1" colspan="1">11</td><td rowspan="1" colspan="1">13</td><td rowspan="1" colspan="1">11</td><td rowspan="1" colspan="1">11</td><td rowspan="1" colspan="1">11</td><td rowspan="1" colspan="1">12</td><td rowspan="1" colspan="1">11</td><td rowspan="1" colspan="1">10</td><td rowspan="1" colspan="1">11</td><td rowspan="1" colspan="1">9</td><td rowspan="1" colspan="1" style="background: #cfd2d1">14</td><td rowspan="1" colspan="1" style="background: #cfd2d1">13</td><td rowspan="1" colspan="1" style="background: #cfd2d1">12</td><td rowspan="1" colspan="1" style="background: #cfd2d1">14</td><td rowspan="1" colspan="1">10</td></tr><tr><td rowspan="1" colspan="1">total subdigital lamellae 4<sup>th</sup> toe (<abbrev xmlns:xlink="http://www.w3.org/1999/xlink" xlink:title="counted from the digital inflection to the claw including the claw sheath; total number of subdigital lamellae" id="ABBRID0ESWAI" xlink:type="simple">TL4T</abbrev>)</td><td rowspan="1" colspan="1">20</td><td rowspan="1" colspan="1">20</td><td rowspan="1" colspan="1">19</td><td rowspan="1" colspan="1">20</td><td rowspan="1" colspan="1">19</td><td rowspan="1" colspan="1">20</td><td rowspan="1" colspan="1">21</td><td rowspan="1" colspan="1">19</td><td rowspan="1" colspan="1">20</td><td rowspan="1" colspan="1">18</td><td rowspan="1" colspan="1" style="background: #cfd2d1">26</td><td rowspan="1" colspan="1" style="background: #cfd2d1">23</td><td rowspan="1" colspan="1" style="background: #cfd2d1">22</td><td rowspan="1" colspan="1" style="background: #cfd2d1">23</td><td rowspan="1" colspan="1">19</td></tr><tr><td rowspan="1" colspan="1">expanded subdigital lamellae on 4<sup>th</sup> finger (<abbrev xmlns:xlink="http://www.w3.org/1999/xlink" xlink:title="number of expanded subdigital lamellae on the fourth finger proximal to the digital inflection" id="ABBRID0EOYAI" xlink:type="simple">FL4E</abbrev>)</td><td rowspan="1" colspan="1">9</td><td rowspan="1" colspan="1">8</td><td rowspan="1" colspan="1">8</td><td rowspan="1" colspan="1">8</td><td rowspan="1" colspan="1">7</td><td rowspan="1" colspan="1">8</td><td rowspan="1" colspan="1">8</td><td rowspan="1" colspan="1">9</td><td rowspan="1" colspan="1">9</td><td rowspan="1" colspan="1">9</td><td rowspan="1" colspan="1">9</td><td rowspan="1" colspan="1">8</td><td rowspan="1" colspan="1">9</td><td rowspan="1" colspan="1">9</td><td rowspan="1" colspan="1">10</td></tr><tr><td rowspan="1" colspan="1">unmodified subdigital lamellae on 4<sup>th</sup> finger (<abbrev xmlns:xlink="http://www.w3.org/1999/xlink" xlink:title="number of small generally unmodified subdigital lamellae distal to the digital inflection on the fourth finger" id="ABBRID0EG1AI" xlink:type="simple">FL4U</abbrev>)</td><td rowspan="1" colspan="1">10</td><td rowspan="1" colspan="1">9</td><td rowspan="1" colspan="1">11</td><td rowspan="1" colspan="1">10</td><td rowspan="1" colspan="1">10</td><td rowspan="1" colspan="1">10</td><td rowspan="1" colspan="1">12</td><td rowspan="1" colspan="1">13</td><td rowspan="1" colspan="1">9</td><td rowspan="1" colspan="1">8</td><td rowspan="1" colspan="1" style="background: #cfd2d1">12</td><td rowspan="1" colspan="1" style="background: #cfd2d1">11</td><td rowspan="1" colspan="1" style="background: #cfd2d1">12</td><td rowspan="1" colspan="1" style="background: #cfd2d1">13</td><td rowspan="1" colspan="1">9</td></tr><tr><td rowspan="1" colspan="1">total subdigital lamellae 4<sup>th</sup> finger (<abbrev xmlns:xlink="http://www.w3.org/1999/xlink" xlink:title="total number of subdigital lamellae" id="ABBRID0EC3AI" xlink:type="simple">FL4T</abbrev>)</td><td rowspan="1" colspan="1">19</td><td rowspan="1" colspan="1">17</td><td rowspan="1" colspan="1">19</td><td rowspan="1" colspan="1">18</td><td rowspan="1" colspan="1">17</td><td rowspan="1" colspan="1">18</td><td rowspan="1" colspan="1">20</td><td rowspan="1" colspan="1">22</td><td rowspan="1" colspan="1">18</td><td rowspan="1" colspan="1">17</td><td rowspan="1" colspan="1">21</td><td rowspan="1" colspan="1">21</td><td rowspan="1" colspan="1">21</td><td rowspan="1" colspan="1">22</td><td rowspan="1" colspan="1">19</td></tr><tr><td rowspan="1" colspan="1">enlarged femoral scales (R/L)</td><td rowspan="1" colspan="1">8</td><td rowspan="1" colspan="1">0</td><td rowspan="1" colspan="1">0</td><td rowspan="1" colspan="1">0</td><td rowspan="1" colspan="1">8R/8L</td><td rowspan="1" colspan="1">7R/7L</td><td rowspan="1" colspan="1">0</td><td rowspan="1" colspan="1">0</td><td rowspan="1" colspan="1">0</td><td rowspan="1" colspan="1">0</td><td rowspan="1" colspan="1">11R/8L</td><td rowspan="1" colspan="1">10R/9L</td><td rowspan="1" colspan="1">8R/8L</td><td rowspan="1" colspan="1">9R/10L</td><td rowspan="1" colspan="1">9R/8L</td></tr><tr><td rowspan="1" colspan="1">total enlarged femoral scales (<abbrev xmlns:xlink="http://www.w3.org/1999/xlink" xlink:title="total number of enlarged femoral scales" id="ABBRID0EJ6AI" xlink:type="simple">FS</abbrev>)</td><td rowspan="1" colspan="1">16</td><td rowspan="1" colspan="1">16</td><td rowspan="1" colspan="1">10</td><td rowspan="1" colspan="1">11</td><td rowspan="1" colspan="1">16</td><td rowspan="1" colspan="1">14</td><td rowspan="1" colspan="1" style="background: #cfd2d1">0</td><td rowspan="1" colspan="1" style="background: #cfd2d1">0</td><td rowspan="1" colspan="1" style="background: #cfd2d1">0</td><td rowspan="1" colspan="1" style="background: #cfd2d1">0</td><td rowspan="1" colspan="1">14</td><td rowspan="1" colspan="1">19</td><td rowspan="1" colspan="1">19</td><td rowspan="1" colspan="1">19</td><td rowspan="1" colspan="1">17</td></tr><tr><td rowspan="1" colspan="1">total femoral pores in males (<abbrev xmlns:xlink="http://www.w3.org/1999/xlink" xlink:title="number of femoral pores" id="ABBRID0EDBBI" xlink:type="simple">FP</abbrev>)</td><td rowspan="1" colspan="1">20</td><td rowspan="1" colspan="1" style="background: #cfd2d1">7</td><td rowspan="1" colspan="1" style="background: #cfd2d1">/</td><td rowspan="1" colspan="1" style="background: #cfd2d1">/</td><td rowspan="1" colspan="1" style="background: #cfd2d1">/</td><td rowspan="1" colspan="1" style="background: #cfd2d1">/</td><td rowspan="1" colspan="1" style="background: #cfd2d1">/</td><td rowspan="1" colspan="1" style="background: #cfd2d1">0</td><td rowspan="1" colspan="1" style="background: #cfd2d1">0</td><td rowspan="1" colspan="1" style="background: #cfd2d1">/</td><td rowspan="1" colspan="1">/</td><td rowspan="1" colspan="1">/</td><td rowspan="1" colspan="1">/</td><td rowspan="1" colspan="1">/</td><td rowspan="1" colspan="1">17</td></tr><tr><td rowspan="1" colspan="1">enlarged precloacal scales (<abbrev xmlns:xlink="http://www.w3.org/1999/xlink" xlink:title="number of enlarged precloacal scales" id="ABBRID0ECDBI" xlink:type="simple">PCS</abbrev>)</td><td rowspan="1" colspan="1">13</td><td rowspan="1" colspan="1" style="background: #cfd2d1">7</td><td rowspan="1" colspan="1" style="background: #cfd2d1">7</td><td rowspan="1" colspan="1" style="background: #cfd2d1">7</td><td rowspan="1" colspan="1" style="background: #cfd2d1">8</td><td rowspan="1" colspan="1" style="background: #cfd2d1">7</td><td rowspan="1" colspan="1" style="background: #cfd2d1">8</td><td rowspan="1" colspan="1" style="background: #cfd2d1">8</td><td rowspan="1" colspan="1" style="background: #cfd2d1">8</td><td rowspan="1" colspan="1" style="background: #cfd2d1">7</td><td rowspan="1" colspan="1" style="background: #cfd2d1">14</td><td rowspan="1" colspan="1" style="background: #cfd2d1">15</td><td rowspan="1" colspan="1" style="background: #cfd2d1">13</td><td rowspan="1" colspan="1" style="background: #cfd2d1">19</td><td rowspan="1" colspan="1" style="background: #cfd2d1">13</td></tr><tr><td rowspan="1" colspan="1">precloacal pores in males (<abbrev xmlns:xlink="http://www.w3.org/1999/xlink" xlink:title="number of precloacal pores" id="ABBRID0EGFBI" xlink:type="simple">PP</abbrev>)</td><td rowspan="1" colspan="1">13</td><td rowspan="1" colspan="1" style="background: #cfd2d1">7</td><td rowspan="1" colspan="1" style="background: #cfd2d1">/</td><td rowspan="1" colspan="1" style="background: #cfd2d1">/</td><td rowspan="1" colspan="1" style="background: #cfd2d1">/</td><td rowspan="1" colspan="1" style="background: #cfd2d1">/</td><td rowspan="1" colspan="1" style="background: #cfd2d1">/</td><td rowspan="1" colspan="1" style="background: #cfd2d1">8</td><td rowspan="1" colspan="1" style="background: #cfd2d1">8</td><td rowspan="1" colspan="1" style="background: #cfd2d1">/</td><td rowspan="1" colspan="1" style="background: #cfd2d1">0</td><td rowspan="1" colspan="1" style="background: #cfd2d1">/</td><td rowspan="1" colspan="1" style="background: #cfd2d1">0</td><td rowspan="1" colspan="1" style="background: #cfd2d1">0</td><td rowspan="1" colspan="1">13</td></tr><tr><td rowspan="1" colspan="1">postcloacal tubercles (<abbrev xmlns:xlink="http://www.w3.org/1999/xlink" xlink:title="number postcloacal tubercles" id="ABBRID0EJHBI" xlink:type="simple">PCT</abbrev>)</td><td rowspan="1" colspan="1">3</td><td rowspan="1" colspan="1">3</td><td rowspan="1" colspan="1">3</td><td rowspan="1" colspan="1">2</td><td rowspan="1" colspan="1">3</td><td rowspan="1" colspan="1">3</td><td rowspan="1" colspan="1">3</td><td rowspan="1" colspan="1">2</td><td rowspan="1" colspan="1">3</td><td rowspan="1" colspan="1">3</td><td rowspan="1" colspan="1">3</td><td rowspan="1" colspan="1">2</td><td rowspan="1" colspan="1">3</td><td rowspan="1" colspan="1">3</td><td rowspan="1" colspan="1">3</td></tr><tr><td rowspan="1" colspan="1">Body bands (<abbrev xmlns:xlink="http://www.w3.org/1999/xlink" xlink:title="the number of dark body bands" id="ABBRID0E6IBI" xlink:type="simple">BB</abbrev>)</td><td rowspan="1" colspan="1">3</td><td rowspan="1" colspan="1">4</td><td rowspan="1" colspan="1">6</td><td rowspan="1" colspan="1">3</td><td rowspan="1" colspan="1">5</td><td rowspan="1" colspan="1">5</td><td rowspan="1" colspan="1">5</td><td rowspan="1" colspan="1">5</td><td rowspan="1" colspan="1">3</td><td rowspan="1" colspan="1">3</td><td rowspan="1" colspan="1">5</td><td rowspan="1" colspan="1">5</td><td rowspan="1" colspan="1">5</td><td rowspan="1" colspan="1">5</td><td rowspan="1" colspan="1">3</td></tr><tr><td rowspan="1" colspan="16">
                    <bold>Categorical data</bold>
                  </td></tr><tr><td rowspan="1" colspan="1">small tubercles on flank (<abbrev xmlns:xlink="http://www.w3.org/1999/xlink" xlink:title="presence or absence of tubercles on the flanks" id="ABBRID0E3KBI" xlink:type="simple">FKT</abbrev>)</td><td rowspan="1" colspan="1">present</td><td rowspan="1" colspan="1">present</td><td rowspan="1" colspan="1">present</td><td rowspan="1" colspan="1">present</td><td rowspan="1" colspan="1">present</td><td rowspan="1" colspan="1">present</td><td rowspan="1" colspan="1" style="background: #cfd2d1">absent</td><td rowspan="1" colspan="1" style="background: #cfd2d1">absent</td><td rowspan="1" colspan="1" style="background: #cfd2d1">absent</td><td rowspan="1" colspan="1" style="background: #cfd2d1">absent</td><td rowspan="1" colspan="1">present</td><td rowspan="1" colspan="1">present</td><td rowspan="1" colspan="1">present</td><td rowspan="1" colspan="1">present</td><td rowspan="1" colspan="1">present</td></tr><tr><td rowspan="1" colspan="1">denticulate ventrolateral body folds (<abbrev xmlns:xlink="http://www.w3.org/1999/xlink" xlink:title="ventrolateral body fringe denticulate" id="ABBRID0EWMBI" xlink:type="simple">VFD</abbrev>)</td><td rowspan="1" colspan="1">present</td><td rowspan="1" colspan="1" style="background: #cfd2d1">absent</td><td rowspan="1" colspan="1" style="background: #cfd2d1">absent</td><td rowspan="1" colspan="1" style="background: #cfd2d1">absent</td><td rowspan="1" colspan="1" style="background: #cfd2d1">absent</td><td rowspan="1" colspan="1" style="background: #cfd2d1">absent</td><td rowspan="1" colspan="1" style="background: #cfd2d1">absent</td><td rowspan="1" colspan="1" style="background: #cfd2d1">absent</td><td rowspan="1" colspan="1" style="background: #cfd2d1">absent</td><td rowspan="1" colspan="1" style="background: #cfd2d1">absent</td><td rowspan="1" colspan="1" style="background: #cfd2d1">absent</td><td rowspan="1" colspan="1" style="background: #cfd2d1">absent</td><td rowspan="1" colspan="1" style="background: #cfd2d1">absent</td><td rowspan="1" colspan="1" style="background: #cfd2d1">absent</td><td rowspan="1" colspan="1" style="background: #cfd2d1">absent</td></tr><tr><td rowspan="1" colspan="1">dorsolateral caudal tubercles (<abbrev xmlns:xlink="http://www.w3.org/1999/xlink" xlink:title="large or small dorsolateral caudal tubercles" id="ABBRID0E1OBI" xlink:type="simple">DCT</abbrev>)</td><td rowspan="1" colspan="1">small</td><td rowspan="1" colspan="1">small</td><td rowspan="1" colspan="1">small</td><td rowspan="1" colspan="1">small</td><td rowspan="1" colspan="1">/</td><td rowspan="1" colspan="1">small</td><td rowspan="1" colspan="1" style="background: #cfd2d1">large</td><td rowspan="1" colspan="1" style="background: #cfd2d1">large</td><td rowspan="1" colspan="1" style="background: #cfd2d1">large</td><td rowspan="1" colspan="1" style="background: #cfd2d1">large</td><td rowspan="1" colspan="1">small</td><td rowspan="1" colspan="1">/</td><td rowspan="1" colspan="1">small</td><td rowspan="1" colspan="1">small</td><td rowspan="1" colspan="1" style="background: #cfd2d1">large</td></tr><tr><td rowspan="1" colspan="1">ventrolateral caudal fringe narrow or wide (<abbrev xmlns:xlink="http://www.w3.org/1999/xlink" xlink:title="forming a narrow or wide ventrolateral caudal fringe" id="ABBRID0EVQBI" xlink:type="simple">VLF1</abbrev>)</td><td rowspan="1" colspan="1">wide</td><td rowspan="1" colspan="1" style="background: #cfd2d1">narrow</td><td rowspan="1" colspan="1" style="background: #cfd2d1">narrow</td><td rowspan="1" colspan="1" style="background: #cfd2d1">narrow</td><td rowspan="1" colspan="1">/</td><td rowspan="1" colspan="1" style="background: #cfd2d1">narrow</td><td rowspan="1" colspan="1">wide</td><td rowspan="1" colspan="1">wide</td><td rowspan="1" colspan="1">wide</td><td rowspan="1" colspan="1">wide</td><td rowspan="1" colspan="1" style="background: #cfd2d1">narrow</td><td rowspan="1" colspan="1">/</td><td rowspan="1" colspan="1" style="background: #cfd2d1">narrow</td><td rowspan="1" colspan="1" style="background: #cfd2d1">narrow</td><td rowspan="1" colspan="1">wide</td></tr><tr><td rowspan="1" colspan="1">ventrolateral caudal fringe scales generally homogenous (<abbrev xmlns:xlink="http://www.w3.org/1999/xlink" xlink:title="ventrolateral caudal fringe scales generally homogenous or not" id="ABBRID0ESSBI" xlink:type="simple">VLF2</abbrev>)</td><td rowspan="1" colspan="1">no</td><td rowspan="1" colspan="1">no</td><td rowspan="1" colspan="1">no</td><td rowspan="1" colspan="1">no</td><td rowspan="1" colspan="1">/</td><td rowspan="1" colspan="1">no</td><td rowspan="1" colspan="1">no</td><td rowspan="1" colspan="1">no</td><td rowspan="1" colspan="1">no</td><td rowspan="1" colspan="1">no</td><td rowspan="1" colspan="1" style="background: #cfd2d1">yes</td><td rowspan="1" colspan="1" style="background: #cfd2d1">yes</td><td rowspan="1" colspan="1" style="background: #cfd2d1">yes</td><td rowspan="1" colspan="1" style="background: #cfd2d1">yes</td><td rowspan="1" colspan="1" style="background: #cfd2d1">yes</td></tr><tr><td rowspan="1" colspan="1">tail cross-section (<abbrev xmlns:xlink="http://www.w3.org/1999/xlink" xlink:title="the cross-section of the tail round or square" id="ABBRID0ENUBI" xlink:type="simple">TLcross</abbrev>)</td><td rowspan="1" colspan="1">square</td><td rowspan="1" colspan="1" style="background: #cfd2d1">circular</td><td rowspan="1" colspan="1" style="background: #cfd2d1">circular</td><td rowspan="1" colspan="1" style="background: #cfd2d1">circular</td><td rowspan="1" colspan="1">/</td><td rowspan="1" colspan="1" style="background: #cfd2d1">circular</td><td rowspan="1" colspan="1" style="background: #cfd2d1">square</td><td rowspan="1" colspan="1">square</td><td rowspan="1" colspan="1">square</td><td rowspan="1" colspan="1">square</td><td rowspan="1" colspan="1" style="background: #cfd2d1">circular</td><td rowspan="1" colspan="1">/</td><td rowspan="1" colspan="1" style="background: #cfd2d1">circular</td><td rowspan="1" colspan="1" style="background: #cfd2d1">circular</td><td rowspan="1" colspan="1">square</td></tr><tr><td rowspan="1" colspan="1">slightly enlarged medial subcaudals (<abbrev xmlns:xlink="http://www.w3.org/1999/xlink" xlink:title="slightly enlarged medial subcaudals" id="ABBRID0ELWBI" xlink:type="simple">SC1</abbrev>)</td><td rowspan="1" colspan="1">absent</td><td rowspan="1" colspan="1" style="background: #cfd2d1">present</td><td rowspan="1" colspan="1" style="background: #cfd2d1">present</td><td rowspan="1" colspan="1" style="background: #cfd2d1">present</td><td rowspan="1" colspan="1">/</td><td rowspan="1" colspan="1">absent</td><td rowspan="1" colspan="1">absent</td><td rowspan="1" colspan="1">absent</td><td rowspan="1" colspan="1">absent</td><td rowspan="1" colspan="1">absent</td><td rowspan="1" colspan="1">absent</td><td rowspan="1" colspan="1">/</td><td rowspan="1" colspan="1">absent</td><td rowspan="1" colspan="1">absent</td><td rowspan="1" colspan="1" style="background: #cfd2d1">present</td></tr><tr><td rowspan="1" colspan="1">single enlarged medial subcaudal (<abbrev xmlns:xlink="http://www.w3.org/1999/xlink" xlink:title="single enlarged, unmodified, medial subcaudal scales" id="ABBRID0EFYBI" xlink:type="simple">SC2</abbrev>)</td><td rowspan="1" colspan="1">absent</td><td rowspan="1" colspan="1">absent</td><td rowspan="1" colspan="1">absent</td><td rowspan="1" colspan="1">absent</td><td rowspan="1" colspan="1">/</td><td rowspan="1" colspan="1">absent</td><td rowspan="1" colspan="1">absent</td><td rowspan="1" colspan="1">absent</td><td rowspan="1" colspan="1">absent</td><td rowspan="1" colspan="1">absent</td><td rowspan="1" colspan="1">absent</td><td rowspan="1" colspan="1">/</td><td rowspan="1" colspan="1">absent</td><td rowspan="1" colspan="1">absent</td><td rowspan="1" colspan="1">absent</td></tr><tr><td rowspan="1" colspan="1">enlarged medial subcaudals intermittent, medially furrowed, posteriorly emarginate (<abbrev xmlns:xlink="http://www.w3.org/1999/xlink" xlink:title="enlarged medial subcaudals intermittent, medially furrowed, posteriorly emarginated" id="ABBRID0E2ZBI" xlink:type="simple">SC3</abbrev>)</td><td rowspan="1" colspan="1">no</td><td rowspan="1" colspan="1">no</td><td rowspan="1" colspan="1">no</td><td rowspan="1" colspan="1">no</td><td rowspan="1" colspan="1">/</td><td rowspan="1" colspan="1">no</td><td rowspan="1" colspan="1">no</td><td rowspan="1" colspan="1">no</td><td rowspan="1" colspan="1">no</td><td rowspan="1" colspan="1">no</td><td rowspan="1" colspan="1" style="background: #cfd2d1">yes</td><td rowspan="1" colspan="1">/</td><td rowspan="1" colspan="1" style="background: #cfd2d1">yes</td><td rowspan="1" colspan="1" style="background: #cfd2d1">yes</td><td rowspan="1" colspan="1">no</td></tr><tr><td rowspan="1" colspan="1">small ventrolateral subcaudal ridge of scales (<abbrev xmlns:xlink="http://www.w3.org/1999/xlink" xlink:title="small longitudinal ventrolateral subcaudal ridge" id="ABBRID0EU2BI" xlink:type="simple">SC4</abbrev>)</td><td rowspan="1" colspan="1">yes</td><td rowspan="1" colspan="1" style="background: #cfd2d1">no</td><td rowspan="1" colspan="1" style="background: #cfd2d1">no</td><td rowspan="1" colspan="1" style="background: #cfd2d1">no</td><td rowspan="1" colspan="1" style="background: #cfd2d1">no</td><td rowspan="1" colspan="1" style="background: #cfd2d1">no</td><td rowspan="1" colspan="1" style="background: #cfd2d1">no</td><td rowspan="1" colspan="1" style="background: #cfd2d1">no</td><td rowspan="1" colspan="1" style="background: #cfd2d1">no</td><td rowspan="1" colspan="1" style="background: #cfd2d1">no</td><td rowspan="1" colspan="1" style="background: #cfd2d1">no</td><td rowspan="1" colspan="1" style="background: #cfd2d1">no</td><td rowspan="1" colspan="1" style="background: #cfd2d1">no</td><td rowspan="1" colspan="1" style="background: #cfd2d1">no</td><td rowspan="1" colspan="1" style="background: #cfd2d1">no</td></tr><tr><td rowspan="1" colspan="16">
                    <bold>Morphometric data</bold>
                  </td></tr><tr><td rowspan="1" colspan="1">
                    <abbrev xmlns:xlink="http://www.w3.org/1999/xlink" xlink:title="snout-vent length" id="ABBRID0E64BI" xlink:type="simple">SVL</abbrev>
                  </td><td rowspan="1" colspan="1">69.5</td><td rowspan="1" colspan="1">68.8</td><td rowspan="1" colspan="1">70.8</td><td rowspan="1" colspan="1">64.1</td><td rowspan="1" colspan="1">65.95</td><td rowspan="1" colspan="1">63.79</td><td rowspan="1" colspan="1">80.2</td><td rowspan="1" colspan="1">78.2</td><td rowspan="1" colspan="1">84.8</td><td rowspan="1" colspan="1">78.6</td><td rowspan="1" colspan="1">81.19</td><td rowspan="1" colspan="1">74.80</td><td rowspan="1" colspan="1">78.56</td><td rowspan="1" colspan="1">59.70</td><td rowspan="1" colspan="1">68.1</td></tr><tr><td rowspan="1" colspan="1">
                    <abbrev xmlns:xlink="http://www.w3.org/1999/xlink" xlink:title="axilla to groin length" id="ABBRID0EV6BI" xlink:type="simple">AG</abbrev>
                  </td><td rowspan="1" colspan="1">83.0</td><td rowspan="1" colspan="1">35.7</td><td rowspan="1" colspan="1">33.4</td><td rowspan="1" colspan="1">30.1</td><td rowspan="1" colspan="1">30.0</td><td rowspan="1" colspan="1">26.5</td><td rowspan="1" colspan="1">39.7</td><td rowspan="1" colspan="1">37.8</td><td rowspan="1" colspan="1">41.5</td><td rowspan="1" colspan="1">36.2</td><td rowspan="1" colspan="1">34.5</td><td rowspan="1" colspan="1">33.7</td><td rowspan="1" colspan="1">32.7</td><td rowspan="1" colspan="1">24.6</td><td rowspan="1" colspan="1">34.6</td></tr><tr><td rowspan="1" colspan="1">
                    <abbrev xmlns:xlink="http://www.w3.org/1999/xlink" xlink:title="humeral length" id="ABBRID0ELBCI" xlink:type="simple">HumL</abbrev>
                  </td><td rowspan="1" colspan="1">9.1</td><td rowspan="1" colspan="1">9.7</td><td rowspan="1" colspan="1">9.3</td><td rowspan="1" colspan="1">8.0</td><td rowspan="1" colspan="1">9.6</td><td rowspan="1" colspan="1">9.5</td><td rowspan="1" colspan="1">10.2</td><td rowspan="1" colspan="1">9.1</td><td rowspan="1" colspan="1">10.1</td><td rowspan="1" colspan="1">1.7</td><td rowspan="1" colspan="1">9.8</td><td rowspan="1" colspan="1">10.2</td><td rowspan="1" colspan="1">11.2</td><td rowspan="1" colspan="1">7.4</td><td rowspan="1" colspan="1">10.3</td></tr><tr><td rowspan="1" colspan="1">
                    <abbrev xmlns:xlink="http://www.w3.org/1999/xlink" xlink:title="forearm length" id="ABBRID0EBDCI" xlink:type="simple">ForL</abbrev>
                  </td><td rowspan="1" colspan="1">10.2</td><td rowspan="1" colspan="1">9.9</td><td rowspan="1" colspan="1">9.8</td><td rowspan="1" colspan="1">8.9</td><td rowspan="1" colspan="1">8.2</td><td rowspan="1" colspan="1">8.7</td><td rowspan="1" colspan="1">11.5</td><td rowspan="1" colspan="1">11.7</td><td rowspan="1" colspan="1">11.8</td><td rowspan="1" colspan="1">10.2</td><td rowspan="1" colspan="1">10.6</td><td rowspan="1" colspan="1">10.5</td><td rowspan="1" colspan="1">11.1</td><td rowspan="1" colspan="1">8.4</td><td rowspan="1" colspan="1">8.5</td></tr><tr><td rowspan="1" colspan="1">
                    <abbrev xmlns:xlink="http://www.w3.org/1999/xlink" xlink:title="femur length" id="ABBRID0EXECI" xlink:type="simple">FemL</abbrev>
                  </td><td rowspan="1" colspan="1">12.8</td><td rowspan="1" colspan="1">12.0</td><td rowspan="1" colspan="1">12.6</td><td rowspan="1" colspan="1">11.5</td><td rowspan="1" colspan="1">11.7</td><td rowspan="1" colspan="1">9.8</td><td rowspan="1" colspan="1">12.9</td><td rowspan="1" colspan="1">14.2</td><td rowspan="1" colspan="1">14.6</td><td rowspan="1" colspan="1">13.1</td><td rowspan="1" colspan="1">14.7</td><td rowspan="1" colspan="1">13.2</td><td rowspan="1" colspan="1">12.7</td><td rowspan="1" colspan="1">10.2</td><td rowspan="1" colspan="1">12.6</td></tr><tr><td rowspan="1" colspan="1">
                    <abbrev xmlns:xlink="http://www.w3.org/1999/xlink" xlink:title="tibia length" id="ABBRID0ENGCI" xlink:type="simple">TibL</abbrev>
                  </td><td rowspan="1" colspan="1">6.5</td><td rowspan="1" colspan="1">11.6</td><td rowspan="1" colspan="1">12.2</td><td rowspan="1" colspan="1">10.5</td><td rowspan="1" colspan="1">9.7</td><td rowspan="1" colspan="1">8.2</td><td rowspan="1" colspan="1">13.5</td><td rowspan="1" colspan="1">14.0</td><td rowspan="1" colspan="1">13.8</td><td rowspan="1" colspan="1">12.3</td><td rowspan="1" colspan="1">13.1</td><td rowspan="1" colspan="1">11.9</td><td rowspan="1" colspan="1">12.9</td><td rowspan="1" colspan="1">10.2</td><td rowspan="1" colspan="1">11.4</td></tr><tr><td rowspan="1" colspan="1">
                    <abbrev xmlns:xlink="http://www.w3.org/1999/xlink" xlink:title="head length" id="ABBRID0EDICI" xlink:type="simple">HL</abbrev>
                  </td><td rowspan="1" colspan="1">18.8</td><td rowspan="1" colspan="1">19.3</td><td rowspan="1" colspan="1">19.3</td><td rowspan="1" colspan="1">19.0</td><td rowspan="1" colspan="1">17.9</td><td rowspan="1" colspan="1">18.2</td><td rowspan="1" colspan="1">21.8</td><td rowspan="1" colspan="1">21.6</td><td rowspan="1" colspan="1">21.9</td><td rowspan="1" colspan="1">21.7</td><td rowspan="1" colspan="1">20.8</td><td rowspan="1" colspan="1">19.9</td><td rowspan="1" colspan="1">21.7</td><td rowspan="1" colspan="1">16.7</td><td rowspan="1" colspan="1">18.4</td></tr><tr><td rowspan="1" colspan="1">
                    <abbrev xmlns:xlink="http://www.w3.org/1999/xlink" xlink:title="head width" id="ABBRID0EZJCI" xlink:type="simple">HW</abbrev>
                  </td><td rowspan="1" colspan="1">12.7</td><td rowspan="1" colspan="1">13.2</td><td rowspan="1" colspan="1">13.8</td><td rowspan="1" colspan="1">12.3</td><td rowspan="1" colspan="1">12.3</td><td rowspan="1" colspan="1">12.0</td><td rowspan="1" colspan="1">15.6</td><td rowspan="1" colspan="1">16.1</td><td rowspan="1" colspan="1">15.9</td><td rowspan="1" colspan="1">15.1</td><td rowspan="1" colspan="1">14.0</td><td rowspan="1" colspan="1">13.4</td><td rowspan="1" colspan="1">14.2</td><td rowspan="1" colspan="1">11.4</td><td rowspan="1" colspan="1">13.1</td></tr><tr><td rowspan="1" colspan="1">
                    <abbrev xmlns:xlink="http://www.w3.org/1999/xlink" xlink:title="head depth" id="ABBRID0EPLCI" xlink:type="simple">HD</abbrev>
                  </td><td rowspan="1" colspan="1">7.2</td><td rowspan="1" colspan="1">8.0</td><td rowspan="1" colspan="1">7.6</td><td rowspan="1" colspan="1">7.6</td><td rowspan="1" colspan="1">7.3</td><td rowspan="1" colspan="1">7.0</td><td rowspan="1" colspan="1">9.6</td><td rowspan="1" colspan="1">9.8</td><td rowspan="1" colspan="1">10.4</td><td rowspan="1" colspan="1">9.8</td><td rowspan="1" colspan="1">3.4</td><td rowspan="1" colspan="1">8.6</td><td rowspan="1" colspan="1">8.7</td><td rowspan="1" colspan="1">6.6</td><td rowspan="1" colspan="1">8.3</td></tr><tr><td rowspan="1" colspan="1">
                    <abbrev xmlns:xlink="http://www.w3.org/1999/xlink" xlink:title="eye diameter" id="ABBRID0EFNCI" xlink:type="simple">ED</abbrev>
                  </td><td rowspan="1" colspan="1">4.0</td><td rowspan="1" colspan="1">5.2</td><td rowspan="1" colspan="1">4.5</td><td rowspan="1" colspan="1">4.3</td><td rowspan="1" colspan="1">5.3</td><td rowspan="1" colspan="1">4.4</td><td rowspan="1" colspan="1">4.8</td><td rowspan="1" colspan="1">5.0</td><td rowspan="1" colspan="1">5.7</td><td rowspan="1" colspan="1">5.0</td><td rowspan="1" colspan="1">5.3</td><td rowspan="1" colspan="1">5.5</td><td rowspan="1" colspan="1">5.9</td><td rowspan="1" colspan="1">4.4</td><td rowspan="1" colspan="1">4.4</td></tr><tr><td rowspan="1" colspan="1">
                    <abbrev xmlns:xlink="http://www.w3.org/1999/xlink" xlink:title="eye to ear distance" id="ABBRID0E2OCI" xlink:type="simple">EE</abbrev>
                  </td><td rowspan="1" colspan="1">5.4</td><td rowspan="1" colspan="1">5.7</td><td rowspan="1" colspan="1">5.9</td><td rowspan="1" colspan="1">4.9</td><td rowspan="1" colspan="1">5.7</td><td rowspan="1" colspan="1">5.7</td><td rowspan="1" colspan="1">6.4</td><td rowspan="1" colspan="1">7.1</td><td rowspan="1" colspan="1">7.0</td><td rowspan="1" colspan="1">6.8</td><td rowspan="1" colspan="1">5.8</td><td rowspan="1" colspan="1">6.2</td><td rowspan="1" colspan="1">6.4</td><td rowspan="1" colspan="1">4.8</td><td rowspan="1" colspan="1">6.2</td></tr><tr><td rowspan="1" colspan="1">
                    <abbrev xmlns:xlink="http://www.w3.org/1999/xlink" xlink:title="eye to snout distance or snout length" id="ABBRID0ERQCI" xlink:type="simple">ES</abbrev>
                  </td><td rowspan="1" colspan="1">7.9</td><td rowspan="1" colspan="1">7.4</td><td rowspan="1" colspan="1">7.6</td><td rowspan="1" colspan="1">7.0</td><td rowspan="1" colspan="1">7.0</td><td rowspan="1" colspan="1">7.2</td><td rowspan="1" colspan="1">8.6</td><td rowspan="1" colspan="1">8.7</td><td rowspan="1" colspan="1">9.5</td><td rowspan="1" colspan="1">8.6</td><td rowspan="1" colspan="1">8.3</td><td rowspan="1" colspan="1">7.8</td><td rowspan="1" colspan="1">9.1</td><td rowspan="1" colspan="1">6.8</td><td rowspan="1" colspan="1">7.7</td></tr><tr><td rowspan="1" colspan="1">
                    <abbrev xmlns:xlink="http://www.w3.org/1999/xlink" xlink:title="eye to nostril distance" id="ABBRID0EHSCI" xlink:type="simple">EN</abbrev>
                  </td><td rowspan="1" colspan="1">5.8</td><td rowspan="1" colspan="1">5.7</td><td rowspan="1" colspan="1">5.4</td><td rowspan="1" colspan="1">4.9</td><td rowspan="1" colspan="1">5.3</td><td rowspan="1" colspan="1">5.4</td><td rowspan="1" colspan="1">6.0</td><td rowspan="1" colspan="1">6.2</td><td rowspan="1" colspan="1">6.5</td><td rowspan="1" colspan="1">6.2</td><td rowspan="1" colspan="1">6.0</td><td rowspan="1" colspan="1">5.5</td><td rowspan="1" colspan="1">6.8</td><td rowspan="1" colspan="1">5.1</td><td rowspan="1" colspan="1">5.5</td></tr><tr><td rowspan="1" colspan="1">
                    <abbrev xmlns:xlink="http://www.w3.org/1999/xlink" xlink:title="interorbital distance" id="ABBRID0E4TCI" xlink:type="simple">IO</abbrev>
                  </td><td rowspan="1" colspan="1">7.1</td><td rowspan="1" colspan="1">5.4</td><td rowspan="1" colspan="1">4.7</td><td rowspan="1" colspan="1">4.7</td><td rowspan="1" colspan="1">4.2</td><td rowspan="1" colspan="1">5.2</td><td rowspan="1" colspan="1">5.7</td><td rowspan="1" colspan="1">5.4</td><td rowspan="1" colspan="1">5.4</td><td rowspan="1" colspan="1">3.9</td><td rowspan="1" colspan="1">4.8</td><td rowspan="1" colspan="1">4.7</td><td rowspan="1" colspan="1">5.5</td><td rowspan="1" colspan="1">4.3</td><td rowspan="1" colspan="1">2.9</td></tr><tr><td rowspan="1" colspan="1">
                    <abbrev xmlns:xlink="http://www.w3.org/1999/xlink" xlink:title="ear length" id="ABBRID0ETVCI" xlink:type="simple">EL</abbrev>
                  </td><td rowspan="1" colspan="1">0.7</td><td rowspan="1" colspan="1">1.0</td><td rowspan="1" colspan="1">1.4</td><td rowspan="1" colspan="1">1.1</td><td rowspan="1" colspan="1">1.3</td><td rowspan="1" colspan="1">1.0</td><td rowspan="1" colspan="1">1.9</td><td rowspan="1" colspan="1">1.4</td><td rowspan="1" colspan="1">1.5</td><td rowspan="1" colspan="1">1.4</td><td rowspan="1" colspan="1">1.3</td><td rowspan="1" colspan="1">1.3</td><td rowspan="1" colspan="1">1.6</td><td rowspan="1" colspan="1">1.2</td><td rowspan="1" colspan="1">0.9</td></tr><tr><td rowspan="1" colspan="1">
                    <abbrev xmlns:xlink="http://www.w3.org/1999/xlink" xlink:title="internarial distance" id="ABBRID0EJXCI" xlink:type="simple">IN</abbrev>
                  </td><td rowspan="1" colspan="1">2.4</td><td rowspan="1" colspan="1">1.7</td><td rowspan="1" colspan="1">2.1</td><td rowspan="1" colspan="1">2.3</td><td rowspan="1" colspan="1">2.1</td><td rowspan="1" colspan="1">2.2</td><td rowspan="1" colspan="1">2.7</td><td rowspan="1" colspan="1">2.6</td><td rowspan="1" colspan="1">2.5</td><td rowspan="1" colspan="1">3.1</td><td rowspan="1" colspan="1">2.1</td><td rowspan="1" colspan="1">2.2</td><td rowspan="1" colspan="1">2.5</td><td rowspan="1" colspan="1">1.8</td><td rowspan="1" colspan="1">2.3</td></tr></tbody></table></table-wrap><table-wrap id="T3" position="float" orientation="portrait"><label>Table 3.</label><caption><p>Sex, raw meristic, categorical, and morphometric data used in the analyses of specimens in the <italic><tp:taxon-name><tp:taxon-name-part taxon-name-part-type="genus" reg="Cyrtodactylus">Cyrtodactylus</tp:taxon-name-part><tp:taxon-name-part taxon-name-part-type="species" reg="brevipalmatus">brevipalmatus</tp:taxon-name-part></tp:taxon-name></italic> group. ♂ = male; ♀ = female; R/L = right/left; / = data unavailable. Shaded cells denote characters that potentially differentiate <italic><tp:taxon-name><tp:taxon-name-part taxon-name-part-type="genus" reg="Cyrtodactylus">C.</tp:taxon-name-part><tp:taxon-name-part taxon-name-part-type="species" reg="denticulatus">denticulatus</tp:taxon-name-part></tp:taxon-name></italic> sp. nov. from the other species.</p></caption><table id="TID0EIRAK" rules="all"><tbody><tr><th rowspan="1" colspan="1">Species</th><th rowspan="1" colspan="1"><italic><tp:taxon-name><tp:taxon-name-part taxon-name-part-type="genus" reg="Cyrtodactylus"/><tp:taxon-name-part taxon-name-part-type="species" reg="denticulatus">denticulatus</tp:taxon-name-part></tp:taxon-name></italic> sp. nov.</th><th rowspan="1" colspan="4">
                    <italic>
                      <tp:taxon-name><tp:taxon-name-part taxon-name-part-type="genus" reg="Cyrtodactylus"/><tp:taxon-name-part taxon-name-part-type="species" reg="ngati">ngati</tp:taxon-name-part></tp:taxon-name>
                    </italic>
                  </th><th rowspan="1" colspan="3"><italic><tp:taxon-name><tp:taxon-name-part taxon-name-part-type="genus" reg="Cyrtodactylus"/><tp:taxon-name-part taxon-name-part-type="species" reg="ngati">ngati</tp:taxon-name-part></tp:taxon-name></italic>3</th><th rowspan="1" colspan="1"><italic><tp:taxon-name><tp:taxon-name-part taxon-name-part-type="genus" reg="Cyrtodactylus"/><tp:taxon-name-part taxon-name-part-type="species" reg="ngati">ngati</tp:taxon-name-part></tp:taxon-name></italic>4</th><th rowspan="1" colspan="1"><tp:taxon-name><tp:taxon-name-part taxon-name-part-type="genus" reg="Cyrtodactylus"/><tp:taxon-name-part taxon-name-part-type="uncertainty-rank">cf.</tp:taxon-name-part><tp:taxon-name-part taxon-name-part-type="species" reg="ngati">ngati</tp:taxon-name-part></tp:taxon-name>1</th><th rowspan="1" colspan="2"><tp:taxon-name><tp:taxon-name-part taxon-name-part-type="genus" reg="Cyrtodactylus"/><tp:taxon-name-part taxon-name-part-type="uncertainty-rank">cf.</tp:taxon-name-part><tp:taxon-name-part taxon-name-part-type="species" reg="ngati">ngati</tp:taxon-name-part></tp:taxon-name>2</th></tr><tr><th rowspan="1" colspan="1">Institutional catalog number</th><th rowspan="1" colspan="1">AUP-00680</th><th rowspan="1" colspan="1">HNUE-R00111</th><th rowspan="1" colspan="1">IEBR 4829</th><th rowspan="1" colspan="1">VNUF R.2020.12</th><th rowspan="1" colspan="1">HNUE-R00112</th><th rowspan="1" colspan="1">FMNH 255454</th><th rowspan="1" colspan="1">FMNH 270493</th><th rowspan="1" colspan="1">FMNH 270492</th><th rowspan="1" colspan="1">FMNH 265806</th><th rowspan="1" colspan="1">NCSM 79472</th><th rowspan="1" colspan="1">ZMMU R-14917</th><th rowspan="1" colspan="1">NCSM 80100</th></tr><tr><th rowspan="1" colspan="1">Sex</th><th rowspan="1" colspan="1">♂</th><th rowspan="1" colspan="1">♂</th><th rowspan="1" colspan="1">♀</th><th rowspan="1" colspan="1">♀</th><th rowspan="1" colspan="1">♀</th><th rowspan="1" colspan="1">♀</th><th rowspan="1" colspan="1">♂</th><th rowspan="1" colspan="1">♂</th><th rowspan="1" colspan="1">♂</th><th rowspan="1" colspan="1">♀</th><th rowspan="1" colspan="1">♀</th><th rowspan="1" colspan="1">♀</th></tr><tr><td rowspan="1" colspan="13">
                    <bold>Meristic data</bold>
                  </td></tr><tr><td rowspan="1" colspan="1">supralabials (<abbrev xmlns:xlink="http://www.w3.org/1999/xlink" xlink:title="supralabial scales" id="ABBRID0EN6CI" xlink:type="simple">SL</abbrev>)</td><td rowspan="1" colspan="1">9</td><td rowspan="1" colspan="1">10</td><td rowspan="1" colspan="1">10</td><td rowspan="1" colspan="1">10</td><td rowspan="1" colspan="1">10</td><td rowspan="1" colspan="1" style="background: #cfd2d1">13</td><td rowspan="1" colspan="1" style="background: #cfd2d1">13</td><td rowspan="1" colspan="1" style="background: #cfd2d1">13</td><td rowspan="1" colspan="1">10</td><td rowspan="1" colspan="1" style="background: #cfd2d1">14</td><td rowspan="1" colspan="1">9</td><td rowspan="1" colspan="1">12</td></tr><tr><td rowspan="1" colspan="1">infralabials (<abbrev xmlns:xlink="http://www.w3.org/1999/xlink" xlink:title="infralabial scales" id="ABBRID0E5ADI" xlink:type="simple">IL</abbrev>)</td><td rowspan="1" colspan="1">9</td><td rowspan="1" colspan="1">9</td><td rowspan="1" colspan="1">9</td><td rowspan="1" colspan="1">9</td><td rowspan="1" colspan="1">9</td><td rowspan="1" colspan="1">10</td><td rowspan="1" colspan="1">9</td><td rowspan="1" colspan="1">11</td><td rowspan="1" colspan="1">8</td><td rowspan="1" colspan="1">11</td><td rowspan="1" colspan="1">10</td><td rowspan="1" colspan="1">12</td></tr><tr><td rowspan="1" colspan="1">paravertebral tubercles (<abbrev xmlns:xlink="http://www.w3.org/1999/xlink" xlink:title="number of paravertebral tubercles" id="ABBRID0ELCDI" xlink:type="simple">PVT</abbrev>)</td><td rowspan="1" colspan="1">20</td><td rowspan="1" colspan="1" style="background: #cfd2d1">39</td><td rowspan="1" colspan="1" style="background: #cfd2d1">40</td><td rowspan="1" colspan="1" style="background: #cfd2d1">38</td><td rowspan="1" colspan="1" style="background: #cfd2d1">40</td><td rowspan="1" colspan="1" style="background: #cfd2d1">28</td><td rowspan="1" colspan="1" style="background: #cfd2d1">27</td><td rowspan="1" colspan="1" style="background: #cfd2d1">26</td><td rowspan="1" colspan="1" style="background: #cfd2d1">27</td><td rowspan="1" colspan="1" style="background: #cfd2d1">28</td><td rowspan="1" colspan="1" style="background: #cfd2d1">32</td><td rowspan="1" colspan="1" style="background: #cfd2d1">29</td></tr><tr><td rowspan="1" colspan="1">longitudinal rows of tubercles (<abbrev xmlns:xlink="http://www.w3.org/1999/xlink" xlink:title="number of longitudinal rows of body tubercles" id="ABBRID0EDEDI" xlink:type="simple">LRT</abbrev>)</td><td rowspan="1" colspan="1">19</td><td rowspan="1" colspan="1">18</td><td rowspan="1" colspan="1">18</td><td rowspan="1" colspan="1">17</td><td rowspan="1" colspan="1">22</td><td rowspan="1" colspan="1">19</td><td rowspan="1" colspan="1">18</td><td rowspan="1" colspan="1">17</td><td rowspan="1" colspan="1">19</td><td rowspan="1" colspan="1">18</td><td rowspan="1" colspan="1">24</td><td rowspan="1" colspan="1">19</td></tr><tr><td rowspan="1" colspan="1">ventral scales (<abbrev xmlns:xlink="http://www.w3.org/1999/xlink" xlink:title="number of longitudinal rows of ventral scales" id="ABBRID0EQFDI" xlink:type="simple">VS</abbrev>)</td><td rowspan="1" colspan="1">42</td><td rowspan="1" colspan="1" style="background: #cfd2d1">38</td><td rowspan="1" colspan="1" style="background: #cfd2d1">36</td><td rowspan="1" colspan="1" style="background: #cfd2d1">35</td><td rowspan="1" colspan="1" style="background: #cfd2d1">32</td><td rowspan="1" colspan="1" style="background: #cfd2d1">37</td><td rowspan="1" colspan="1" style="background: #cfd2d1">36</td><td rowspan="1" colspan="1" style="background: #cfd2d1">36</td><td rowspan="1" colspan="1" style="background: #cfd2d1">33</td><td rowspan="1" colspan="1" style="background: #cfd2d1">33</td><td rowspan="1" colspan="1" style="background: #cfd2d1">36</td><td rowspan="1" colspan="1" style="background: #cfd2d1">35</td></tr><tr><td rowspan="1" colspan="1">ventral scales along middle of the body (<abbrev xmlns:xlink="http://www.w3.org/1999/xlink" xlink:title="number of transverse rows of ventral scales" id="ABBRID0EIHDI" xlink:type="simple">VSM</abbrev>)</td><td rowspan="1" colspan="1">158</td><td rowspan="1" colspan="1">168</td><td rowspan="1" colspan="1">164</td><td rowspan="1" colspan="1">178</td><td rowspan="1" colspan="1">158</td><td rowspan="1" colspan="1">159</td><td rowspan="1" colspan="1">166</td><td rowspan="1" colspan="1">156</td><td rowspan="1" colspan="1">158</td><td rowspan="1" colspan="1" style="background: #cfd2d1">164</td><td rowspan="1" colspan="1" style="background: #cfd2d1">166</td><td rowspan="1" colspan="1" style="background: #cfd2d1">165</td></tr><tr><td rowspan="1" colspan="1">expanded subdigital lamellae on 4<sup>th</sup> toe) <abbrev xmlns:xlink="http://www.w3.org/1999/xlink" xlink:title="counted along the midline of the body from the postmentals to just anterior to the cloacal opening, stopping where the scales become granular; number of expanded subdigital lamellae on the fourth toe proximal to the digital inflection" id="ABBRID0E1IDI" xlink:type="simple">TL4E</abbrev>(</td><td rowspan="1" colspan="1">9</td><td rowspan="1" colspan="1">8</td><td rowspan="1" colspan="1">10</td><td rowspan="1" colspan="1">9</td><td rowspan="1" colspan="1">9</td><td rowspan="1" colspan="1">10</td><td rowspan="1" colspan="1">10</td><td rowspan="1" colspan="1">8</td><td rowspan="1" colspan="1">10</td><td rowspan="1" colspan="1">9</td><td rowspan="1" colspan="1">8</td><td rowspan="1" colspan="1">10</td></tr><tr><td rowspan="1" colspan="1">unmodified subdigital lamellae on 4<sup>th</sup> toe) <abbrev xmlns:xlink="http://www.w3.org/1999/xlink" xlink:title="number of small, generally unmodified subdigital lamellae distal to the digital inflection on the fourth toe" id="ABBRID0EKKDI" xlink:type="simple">TL4U</abbrev>(</td><td rowspan="1" colspan="1">11</td><td rowspan="1" colspan="1">11</td><td rowspan="1" colspan="1">10</td><td rowspan="1" colspan="1">11</td><td rowspan="1" colspan="1">10</td><td rowspan="1" colspan="1">11</td><td rowspan="1" colspan="1">11</td><td rowspan="1" colspan="1">11</td><td rowspan="1" colspan="1">11</td><td rowspan="1" colspan="1">12</td><td rowspan="1" colspan="1">10</td><td rowspan="1" colspan="1">10</td></tr><tr><td rowspan="1" colspan="1">total subdigital lamellae 4<sup>th</sup> toe (<abbrev xmlns:xlink="http://www.w3.org/1999/xlink" xlink:title="tail length" id="ABBRID0EZLDI" xlink:type="simple">TL</abbrev>$T)</td><td rowspan="1" colspan="1">20</td><td rowspan="1" colspan="1" style="background: #cfd2d1">13</td><td rowspan="1" colspan="1" style="background: #cfd2d1">16</td><td rowspan="1" colspan="1" style="background: #cfd2d1">17</td><td rowspan="1" colspan="1" style="background: #cfd2d1">16</td><td rowspan="1" colspan="1">21</td><td rowspan="1" colspan="1">21</td><td rowspan="1" colspan="1">19</td><td rowspan="1" colspan="1">21</td><td rowspan="1" colspan="1">21</td><td rowspan="1" colspan="1">18</td><td rowspan="1" colspan="1">20</td></tr><tr><td rowspan="1" colspan="1">expanded subdigital lamellae on 4<sup>th</sup> finger (<abbrev xmlns:xlink="http://www.w3.org/1999/xlink" xlink:title="number of expanded subdigital lamellae on the fourth finger proximal to the digital inflection" id="ABBRID0EMNDI" xlink:type="simple">FL4E</abbrev>)</td><td rowspan="1" colspan="1">9</td><td rowspan="1" colspan="1" style="background: #cfd2d1">6</td><td rowspan="1" colspan="1" style="background: #cfd2d1">6</td><td rowspan="1" colspan="1" style="background: #cfd2d1">7</td><td rowspan="1" colspan="1" style="background: #cfd2d1">6</td><td rowspan="1" colspan="1">8</td><td rowspan="1" colspan="1">8</td><td rowspan="1" colspan="1">8</td><td rowspan="1" colspan="1">8</td><td rowspan="1" colspan="1">9</td><td rowspan="1" colspan="1">7</td><td rowspan="1" colspan="1">9</td></tr><tr><td rowspan="1" colspan="1">unmodified subdigital lamellae on 4<sup>th</sup> finger (<abbrev xmlns:xlink="http://www.w3.org/1999/xlink" xlink:title="number of small generally unmodified subdigital lamellae distal to the digital inflection on the fourth finger" id="ABBRID0E6ODI" xlink:type="simple">FL4U</abbrev>)</td><td rowspan="1" colspan="1">10</td><td rowspan="1" colspan="1">9</td><td rowspan="1" colspan="1">9</td><td rowspan="1" colspan="1">9</td><td rowspan="1" colspan="1">9</td><td rowspan="1" colspan="1">10</td><td rowspan="1" colspan="1">10</td><td rowspan="1" colspan="1">10</td><td rowspan="1" colspan="1">10</td><td rowspan="1" colspan="1">8</td><td rowspan="1" colspan="1">9</td><td rowspan="1" colspan="1">10</td></tr><tr><td rowspan="1" colspan="1">total subdigital lamellae 4<sup>th</sup> finger (<abbrev xmlns:xlink="http://www.w3.org/1999/xlink" xlink:title="total number of subdigital lamellae" id="ABBRID0EOQDI" xlink:type="simple">FL4T</abbrev>)</td><td rowspan="1" colspan="1">19</td><td rowspan="1" colspan="1" style="background: #cfd2d1">15</td><td rowspan="1" colspan="1" style="background: #cfd2d1">15</td><td rowspan="1" colspan="1" style="background: #cfd2d1">18</td><td rowspan="1" colspan="1" style="background: #cfd2d1">15</td><td rowspan="1" colspan="1">18</td><td rowspan="1" colspan="1">18</td><td rowspan="1" colspan="1">18</td><td rowspan="1" colspan="1">18</td><td rowspan="1" colspan="1">17</td><td rowspan="1" colspan="1">16</td><td rowspan="1" colspan="1">19</td></tr><tr><td rowspan="1" colspan="1">enlarged femoral scales (R/L)</td><td rowspan="1" colspan="1">8</td><td rowspan="1" colspan="1">10R/10L</td><td rowspan="1" colspan="1">9R/8L</td><td rowspan="1" colspan="1">10R/9L</td><td rowspan="1" colspan="1">8R/9L</td><td rowspan="1" colspan="1">9R/7L</td><td rowspan="1" colspan="1">8R/9L</td><td rowspan="1" colspan="1">9R/9L</td><td rowspan="1" colspan="1">8R/8L</td><td rowspan="1" colspan="1">9R/8L</td><td rowspan="1" colspan="1">7R/8L</td><td rowspan="1" colspan="1">7R/8L</td></tr><tr><td rowspan="1" colspan="1">total enlarged femoral scales (<abbrev xmlns:xlink="http://www.w3.org/1999/xlink" xlink:title="total number of enlarged femoral scales" id="ABBRID0EHTDI" xlink:type="simple">FS</abbrev>)</td><td rowspan="1" colspan="1">16</td><td rowspan="1" colspan="1" style="background: #cfd2d1">20</td><td rowspan="1" colspan="1" style="background: #cfd2d1">17</td><td rowspan="1" colspan="1" style="background: #cfd2d1">19</td><td rowspan="1" colspan="1" style="background: #cfd2d1">17</td><td rowspan="1" colspan="1">16</td><td rowspan="1" colspan="1">17</td><td rowspan="1" colspan="1">18</td><td rowspan="1" colspan="1">16</td><td rowspan="1" colspan="1">17</td><td rowspan="1" colspan="1">15</td><td rowspan="1" colspan="1">15</td></tr><tr><td rowspan="1" colspan="1">total femoral pores (<abbrev xmlns:xlink="http://www.w3.org/1999/xlink" xlink:title="number of femoral pores" id="ABBRID0EYUDI" xlink:type="simple">FP</abbrev>)</td><td rowspan="1" colspan="1">20</td><td rowspan="1" colspan="1" style="background: #cfd2d1">14</td><td rowspan="1" colspan="1">/</td><td rowspan="1" colspan="1">/</td><td rowspan="1" colspan="1">/</td><td rowspan="1" colspan="1">/</td><td rowspan="1" colspan="1" style="background: #cfd2d1">14</td><td rowspan="1" colspan="1" style="background: #cfd2d1">15</td><td rowspan="1" colspan="1" style="background: #cfd2d1">13</td><td rowspan="1" colspan="1">/</td><td rowspan="1" colspan="1">/</td><td rowspan="1" colspan="1">/</td></tr><tr><td rowspan="1" colspan="1">enlarged precloacal scales (<abbrev xmlns:xlink="http://www.w3.org/1999/xlink" xlink:title="number of enlarged precloacal scales" id="ABBRID0EJWDI" xlink:type="simple">PCS</abbrev>)</td><td rowspan="1" colspan="1">13</td><td rowspan="1" colspan="1">13</td><td rowspan="1" colspan="1">13</td><td rowspan="1" colspan="1">13</td><td rowspan="1" colspan="1">13</td><td rowspan="1" colspan="1">15</td><td rowspan="1" colspan="1">13</td><td rowspan="1" colspan="1">13</td><td rowspan="1" colspan="1">13</td><td rowspan="1" colspan="1">12</td><td rowspan="1" colspan="1">13</td><td rowspan="1" colspan="1">13</td></tr><tr><td rowspan="1" colspan="1">precloacal pores (<abbrev xmlns:xlink="http://www.w3.org/1999/xlink" xlink:title="number of precloacal pores" id="ABBRID0EWXDI" xlink:type="simple">PP</abbrev>)</td><td rowspan="1" colspan="1">13</td><td rowspan="1" colspan="1">13</td><td rowspan="1" colspan="1">/</td><td rowspan="1" colspan="1">/</td><td rowspan="1" colspan="1">/</td><td rowspan="1" colspan="1">13</td><td rowspan="1" colspan="1">13</td><td rowspan="1" colspan="1">13</td><td rowspan="1" colspan="1">13</td><td rowspan="1" colspan="1">/</td><td rowspan="1" colspan="1">/</td><td rowspan="1" colspan="1">/</td></tr><tr><td rowspan="1" colspan="1">postcloacal tubercles (<abbrev xmlns:xlink="http://www.w3.org/1999/xlink" xlink:title="number postcloacal tubercles" id="ABBRID0EDZDI" xlink:type="simple">PCT</abbrev>)</td><td rowspan="1" colspan="1">3</td><td rowspan="1" colspan="1">3</td><td rowspan="1" colspan="1">2</td><td rowspan="1" colspan="1">1</td><td rowspan="1" colspan="1">2</td><td rowspan="1" colspan="1">/</td><td rowspan="1" colspan="1">/</td><td rowspan="1" colspan="1">/</td><td rowspan="1" colspan="1">/</td><td rowspan="1" colspan="1">2</td><td rowspan="1" colspan="1">3</td><td rowspan="1" colspan="1">4</td></tr><tr><td rowspan="1" colspan="1">Body bands (<abbrev xmlns:xlink="http://www.w3.org/1999/xlink" xlink:title="the number of dark body bands" id="ABBRID0EQ1DI" xlink:type="simple">BB</abbrev>)</td><td rowspan="1" colspan="1">3</td><td rowspan="1" colspan="1" style="background: #cfd2d1">6</td><td rowspan="1" colspan="1" style="background: #cfd2d1">6</td><td rowspan="1" colspan="1" style="background: #cfd2d1">6</td><td rowspan="1" colspan="1" style="background: #cfd2d1">6</td><td rowspan="1" colspan="1">3</td><td rowspan="1" colspan="1">4</td><td rowspan="1" colspan="1">3</td><td rowspan="1" colspan="1">3</td><td rowspan="1" colspan="1">3</td><td rowspan="1" colspan="1">3</td><td rowspan="1" colspan="1">3</td></tr><tr><td rowspan="1" colspan="13">
                    <bold>Categorical data</bold>
                  </td></tr><tr><td rowspan="1" colspan="1">small tubercles on flank (<abbrev xmlns:xlink="http://www.w3.org/1999/xlink" xlink:title="presence or absence of tubercles on the flanks" id="ABBRID0EI3DI" xlink:type="simple">FKT</abbrev>)</td><td rowspan="1" colspan="1">present</td><td rowspan="1" colspan="1">present</td><td rowspan="1" colspan="1">present</td><td rowspan="1" colspan="1">present</td><td rowspan="1" colspan="1">present</td><td rowspan="1" colspan="1">present</td><td rowspan="1" colspan="1">present</td><td rowspan="1" colspan="1">present</td><td rowspan="1" colspan="1">present</td><td rowspan="1" colspan="1">present</td><td rowspan="1" colspan="1">present</td><td rowspan="1" colspan="1">present</td></tr><tr><td rowspan="1" colspan="1">denticulate ventrolateral body folds (<abbrev xmlns:xlink="http://www.w3.org/1999/xlink" xlink:title="ventrolateral body fringe denticulate" id="ABBRID0EV4DI" xlink:type="simple">VFD</abbrev>)</td><td rowspan="1" colspan="1">present</td><td rowspan="1" colspan="1" style="background: #cfd2d1">absent</td><td rowspan="1" colspan="1" style="background: #cfd2d1">absent</td><td rowspan="1" colspan="1" style="background: #cfd2d1">absent</td><td rowspan="1" colspan="1" style="background: #cfd2d1">absent</td><td rowspan="1" colspan="1" style="background: #cfd2d1">absent</td><td rowspan="1" colspan="1" style="background: #cfd2d1">absent</td><td rowspan="1" colspan="1" style="background: #cfd2d1">absent</td><td rowspan="1" colspan="1" style="background: #cfd2d1">absent</td><td rowspan="1" colspan="1" style="background: #cfd2d1">absent</td><td rowspan="1" colspan="1" style="background: #cfd2d1">absent</td><td rowspan="1" colspan="1" style="background: #cfd2d1">absent</td></tr><tr><td rowspan="1" colspan="1">dorsolateral caudal tubercles (<abbrev xmlns:xlink="http://www.w3.org/1999/xlink" xlink:title="large or small dorsolateral caudal tubercles" id="ABBRID0EN6DI" xlink:type="simple">DCT</abbrev>)</td><td rowspan="1" colspan="1">small</td><td rowspan="1" colspan="1">small</td><td rowspan="1" colspan="1">small</td><td rowspan="1" colspan="1">small</td><td rowspan="1" colspan="1">small</td><td rowspan="1" colspan="1">small</td><td rowspan="1" colspan="1">small</td><td rowspan="1" colspan="1">small</td><td rowspan="1" colspan="1">small</td><td rowspan="1" colspan="1">small</td><td rowspan="1" colspan="1">small</td><td rowspan="1" colspan="1">small</td></tr><tr><td rowspan="1" colspan="1">ventrolateral caudal fringe narrow or wide (<abbrev xmlns:xlink="http://www.w3.org/1999/xlink" xlink:title="forming a narrow or wide ventrolateral caudal fringe" id="ABBRID0E2AAK" xlink:type="simple">VLF1</abbrev>)</td><td rowspan="1" colspan="1">wide</td><td rowspan="1" colspan="1" style="background: #cfd2d1">narrow</td><td rowspan="1" colspan="1" style="background: #cfd2d1">narrow</td><td rowspan="1" colspan="1" style="background: #cfd2d1">narrow</td><td rowspan="1" colspan="1" style="background: #cfd2d1">narrow</td><td rowspan="1" colspan="1" style="background: #cfd2d1">narrow</td><td rowspan="1" colspan="1" style="background: #cfd2d1">narrow</td><td rowspan="1" colspan="1" style="background: #cfd2d1">narrow</td><td rowspan="1" colspan="1" style="background: #cfd2d1">narrow</td><td rowspan="1" colspan="1" style="background: #cfd2d1">narrow</td><td rowspan="1" colspan="1" style="background: #cfd2d1">narrow</td><td rowspan="1" colspan="1" style="background: #cfd2d1">narrow</td></tr><tr><td rowspan="1" colspan="1">ventrolateral caudal fringe scales generally homogenous (<abbrev xmlns:xlink="http://www.w3.org/1999/xlink" xlink:title="ventrolateral caudal fringe scales generally homogenous or not" id="ABBRID0ETCAK" xlink:type="simple">VLF2</abbrev>)</td><td rowspan="1" colspan="1">no</td><td rowspan="1" colspan="1">no</td><td rowspan="1" colspan="1">no</td><td rowspan="1" colspan="1">no</td><td rowspan="1" colspan="1">no</td><td rowspan="1" colspan="1" style="background: #cfd2d1">yes</td><td rowspan="1" colspan="1" style="background: #cfd2d1">yes</td><td rowspan="1" colspan="1" style="background: #cfd2d1">yes</td><td rowspan="1" colspan="1" style="background: #cfd2d1">yes</td><td rowspan="1" colspan="1" style="background: #cfd2d1">yes</td><td rowspan="1" colspan="1" style="background: #cfd2d1">yes</td><td rowspan="1" colspan="1" style="background: #cfd2d1">yes</td></tr><tr><td rowspan="1" colspan="1">tail cross-section (<abbrev xmlns:xlink="http://www.w3.org/1999/xlink" xlink:title="the cross-section of the tail round or square" id="ABBRID0EHEAK" xlink:type="simple">TLcross</abbrev>)</td><td rowspan="1" colspan="1">square</td><td rowspan="1" colspan="1" style="background: #cfd2d1">circular</td><td rowspan="1" colspan="1" style="background: #cfd2d1">circular</td><td rowspan="1" colspan="1" style="background: #cfd2d1">circular</td><td rowspan="1" colspan="1" style="background: #cfd2d1">circular</td><td rowspan="1" colspan="1" style="background: #cfd2d1">circular</td><td rowspan="1" colspan="1" style="background: #cfd2d1">circular</td><td rowspan="1" colspan="1" style="background: #cfd2d1">circular</td><td rowspan="1" colspan="1" style="background: #cfd2d1">circular</td><td rowspan="1" colspan="1" style="background: #cfd2d1">circular</td><td rowspan="1" colspan="1" style="background: #cfd2d1">circular</td><td rowspan="1" colspan="1" style="background: #cfd2d1">circular</td></tr><tr><td rowspan="1" colspan="1">slightly enlarged medial subcaudals (<abbrev xmlns:xlink="http://www.w3.org/1999/xlink" xlink:title="slightly enlarged medial subcaudals" id="ABBRID0E6FAK" xlink:type="simple">SC1</abbrev>)</td><td rowspan="1" colspan="1">absent</td><td rowspan="1" colspan="1" style="background: #cfd2d1">present</td><td rowspan="1" colspan="1" style="background: #cfd2d1">present</td><td rowspan="1" colspan="1" style="background: #cfd2d1">present</td><td rowspan="1" colspan="1" style="background: #cfd2d1">present</td><td rowspan="1" colspan="1">/</td><td rowspan="1" colspan="1" style="background: #cfd2d1">present</td><td rowspan="1" colspan="1" style="background: #cfd2d1">present</td><td rowspan="1" colspan="1" style="background: #cfd2d1">present</td><td rowspan="1" colspan="1" style="background: #cfd2d1">present</td><td rowspan="1" colspan="1" style="background: #cfd2d1">present</td><td rowspan="1" colspan="1" style="background: #cfd2d1">present</td></tr><tr><td rowspan="1" colspan="1">single enlarged medial subcaudal (<abbrev xmlns:xlink="http://www.w3.org/1999/xlink" xlink:title="single enlarged, unmodified, medial subcaudal scales" id="ABBRID0EWHAK" xlink:type="simple">SC2</abbrev>)</td><td rowspan="1" colspan="1">absent</td><td rowspan="1" colspan="1">absent</td><td rowspan="1" colspan="1">absent</td><td rowspan="1" colspan="1">absent</td><td rowspan="1" colspan="1">absent</td><td rowspan="1" colspan="1">/</td><td rowspan="1" colspan="1">absent</td><td rowspan="1" colspan="1">absent</td><td rowspan="1" colspan="1">absent</td><td rowspan="1" colspan="1">absent</td><td rowspan="1" colspan="1">absent</td><td rowspan="1" colspan="1">absent</td></tr><tr><td rowspan="1" colspan="1">enlarged medial subcaudals intermittent, medially furrowed, posteriorly emarginate (<abbrev xmlns:xlink="http://www.w3.org/1999/xlink" xlink:title="enlarged medial subcaudals intermittent, medially furrowed, posteriorly emarginated" id="ABBRID0EDJAK" xlink:type="simple">SC3</abbrev>)</td><td rowspan="1" colspan="1">no</td><td rowspan="1" colspan="1">no</td><td rowspan="1" colspan="1">no</td><td rowspan="1" colspan="1">no</td><td rowspan="1" colspan="1">no</td><td rowspan="1" colspan="1">/</td><td rowspan="1" colspan="1">no</td><td rowspan="1" colspan="1">no</td><td rowspan="1" colspan="1">no</td><td rowspan="1" colspan="1">no</td><td rowspan="1" colspan="1">no</td><td rowspan="1" colspan="1">no</td></tr><tr><td rowspan="1" colspan="1">small ventrolateral subcaudal ridge of scales (<abbrev xmlns:xlink="http://www.w3.org/1999/xlink" xlink:title="small longitudinal ventrolateral subcaudal ridge" id="ABBRID0EQKAK" xlink:type="simple">SC4</abbrev>)</td><td rowspan="1" colspan="1">yes</td><td rowspan="1" colspan="1" style="background: #cfd2d1">no</td><td rowspan="1" colspan="1" style="background: #cfd2d1">no</td><td rowspan="1" colspan="1" style="background: #cfd2d1">no</td><td rowspan="1" colspan="1" style="background: #cfd2d1">no</td><td rowspan="1" colspan="1">/</td><td rowspan="1" colspan="1" style="background: #cfd2d1">no</td><td rowspan="1" colspan="1" style="background: #cfd2d1">no</td><td rowspan="1" colspan="1" style="background: #cfd2d1">no</td><td rowspan="1" colspan="1" style="background: #cfd2d1">no</td><td rowspan="1" colspan="1" style="background: #cfd2d1">no</td><td rowspan="1" colspan="1" style="background: #cfd2d1">no</td></tr><tr><td rowspan="1" colspan="13">
                    <bold>Morphometric data</bold>
                  </td></tr><tr><td rowspan="1" colspan="1">
                    <abbrev xmlns:xlink="http://www.w3.org/1999/xlink" xlink:title="snout-vent length" id="ABBRID0EOMAK" xlink:type="simple">SVL</abbrev>
                  </td><td rowspan="1" colspan="1">69.5</td><td rowspan="1" colspan="1">66.5</td><td rowspan="1" colspan="1">68.1</td><td rowspan="1" colspan="1">69.3</td><td rowspan="1" colspan="1">46.6</td><td rowspan="1" colspan="1">83.6</td><td rowspan="1" colspan="1">70.2</td><td rowspan="1" colspan="1">74.1</td><td rowspan="1" colspan="1">73.8</td><td rowspan="1" colspan="1">78.0</td><td rowspan="1" colspan="1">87.1</td><td rowspan="1" colspan="1">77.7</td></tr><tr><td rowspan="1" colspan="1">
                    <abbrev xmlns:xlink="http://www.w3.org/1999/xlink" xlink:title="axilla to groin length" id="ABBRID0E2NAK" xlink:type="simple">AG</abbrev>
                  </td><td rowspan="1" colspan="1">83.0</td><td rowspan="1" colspan="1">28.8</td><td rowspan="1" colspan="1">29.8</td><td rowspan="1" colspan="1">30.2</td><td rowspan="1" colspan="1">19.7</td><td rowspan="1" colspan="1">41.3</td><td rowspan="1" colspan="1">35.4</td><td rowspan="1" colspan="1">37.0</td><td rowspan="1" colspan="1">31.3</td><td rowspan="1" colspan="1">38.2</td><td rowspan="1" colspan="1">41.9</td><td rowspan="1" colspan="1">36.8</td></tr><tr><td rowspan="1" colspan="1">
                    <abbrev xmlns:xlink="http://www.w3.org/1999/xlink" xlink:title="humeral length" id="ABBRID0EIPAK" xlink:type="simple">HumL</abbrev>
                  </td><td rowspan="1" colspan="1">9.1</td><td rowspan="1" colspan="1">7.9</td><td rowspan="1" colspan="1">8.1</td><td rowspan="1" colspan="1">8.5</td><td rowspan="1" colspan="1">5.6</td><td rowspan="1" colspan="1">8.6</td><td rowspan="1" colspan="1">8.7</td><td rowspan="1" colspan="1">8.6</td><td rowspan="1" colspan="1">6.9</td><td rowspan="1" colspan="1">8.7</td><td rowspan="1" colspan="1">11.5</td><td rowspan="1" colspan="1">9.2</td></tr><tr><td rowspan="1" colspan="1">
                    <abbrev xmlns:xlink="http://www.w3.org/1999/xlink" xlink:title="forearm length" id="ABBRID0EVQAK" xlink:type="simple">ForL</abbrev>
                  </td><td rowspan="1" colspan="1">10.2</td><td rowspan="1" colspan="1">9.2</td><td rowspan="1" colspan="1">10.0</td><td rowspan="1" colspan="1">10.1</td><td rowspan="1" colspan="1">6.5</td><td rowspan="1" colspan="1">10.2</td><td rowspan="1" colspan="1">9.3</td><td rowspan="1" colspan="1">10.4</td><td rowspan="1" colspan="1">10.0</td><td rowspan="1" colspan="1">10.3</td><td rowspan="1" colspan="1">10.4</td><td rowspan="1" colspan="1">10.7</td></tr><tr><td rowspan="1" colspan="1">
                    <abbrev xmlns:xlink="http://www.w3.org/1999/xlink" xlink:title="femur length" id="ABBRID0ECSAK" xlink:type="simple">FemL</abbrev>
                  </td><td rowspan="1" colspan="1">12.8</td><td rowspan="1" colspan="1">11.5</td><td rowspan="1" colspan="1">11.5</td><td rowspan="1" colspan="1">11.5</td><td rowspan="1" colspan="1">7.6</td><td rowspan="1" colspan="1">13.7</td><td rowspan="1" colspan="1">12.7</td><td rowspan="1" colspan="1">13.0</td><td rowspan="1" colspan="1">13.1</td><td rowspan="1" colspan="1">13.1</td><td rowspan="1" colspan="1">15.2</td><td rowspan="1" colspan="1">14.2</td></tr><tr><td rowspan="1" colspan="1">
                    <abbrev xmlns:xlink="http://www.w3.org/1999/xlink" xlink:title="tibia length" id="ABBRID0EPTAK" xlink:type="simple">TibL</abbrev>
                  </td><td rowspan="1" colspan="1">6.5</td><td rowspan="1" colspan="1">10.8</td><td rowspan="1" colspan="1">11.1</td><td rowspan="1" colspan="1">11.8</td><td rowspan="1" colspan="1">7.8</td><td rowspan="1" colspan="1">12.5</td><td rowspan="1" colspan="1">11.8</td><td rowspan="1" colspan="1">11.2</td><td rowspan="1" colspan="1">11.1</td><td rowspan="1" colspan="1">12.8</td><td rowspan="1" colspan="1">12.6</td><td rowspan="1" colspan="1">12.7</td></tr><tr><td rowspan="1" colspan="1">
                    <abbrev xmlns:xlink="http://www.w3.org/1999/xlink" xlink:title="head length" id="ABBRID0E3UAK" xlink:type="simple">HL</abbrev>
                  </td><td rowspan="1" colspan="1">18.8</td><td rowspan="1" colspan="1">20.1</td><td rowspan="1" colspan="1">20.4</td><td rowspan="1" colspan="1">20.7</td><td rowspan="1" colspan="1">16.1</td><td rowspan="1" colspan="1">21.7</td><td rowspan="1" colspan="1">20.6</td><td rowspan="1" colspan="1">20.3</td><td rowspan="1" colspan="1">20.7</td><td rowspan="1" colspan="1">21.2</td><td rowspan="1" colspan="1">22.1</td><td rowspan="1" colspan="1">21.4</td></tr><tr><td rowspan="1" colspan="1">
                    <abbrev xmlns:xlink="http://www.w3.org/1999/xlink" xlink:title="head width" id="ABBRID0EJWAK" xlink:type="simple">HW</abbrev>
                  </td><td rowspan="1" colspan="1">12.7</td><td rowspan="1" colspan="1">12.6</td><td rowspan="1" colspan="1">12.0</td><td rowspan="1" colspan="1">11.8</td><td rowspan="1" colspan="1">8.8</td><td rowspan="1" colspan="1">13.8</td><td rowspan="1" colspan="1">12.5</td><td rowspan="1" colspan="1">13.0</td><td rowspan="1" colspan="1">12.3</td><td rowspan="1" colspan="1">12.7</td><td rowspan="1" colspan="1">14.8</td><td rowspan="1" colspan="1">13.5</td></tr><tr><td rowspan="1" colspan="1">
                    <abbrev xmlns:xlink="http://www.w3.org/1999/xlink" xlink:title="head depth" id="ABBRID0EWXAK" xlink:type="simple">HD</abbrev>
                  </td><td rowspan="1" colspan="1">7.2</td><td rowspan="1" colspan="1">7.4</td><td rowspan="1" colspan="1">7.2</td><td rowspan="1" colspan="1">6.6</td><td rowspan="1" colspan="1">5.1</td><td rowspan="1" colspan="1">9.2</td><td rowspan="1" colspan="1">8.4</td><td rowspan="1" colspan="1">9.1</td><td rowspan="1" colspan="1">7.6</td><td rowspan="1" colspan="1">8.3</td><td rowspan="1" colspan="1">8.7</td><td rowspan="1" colspan="1">9.2</td></tr><tr><td rowspan="1" colspan="1">
                    <abbrev xmlns:xlink="http://www.w3.org/1999/xlink" xlink:title="eye diameter" id="ABBRID0EDZAK" xlink:type="simple">ED</abbrev>
                  </td><td rowspan="1" colspan="1">4.0</td><td rowspan="1" colspan="1">3.8</td><td rowspan="1" colspan="1">4.1</td><td rowspan="1" colspan="1">3.4</td><td rowspan="1" colspan="1">2.6</td><td rowspan="1" colspan="1">4.9</td><td rowspan="1" colspan="1">4.9</td><td rowspan="1" colspan="1">4.9</td><td rowspan="1" colspan="1">4.8</td><td rowspan="1" colspan="1">6.5</td><td rowspan="1" colspan="1">4.6</td><td rowspan="1" colspan="1">6.0</td></tr><tr><td rowspan="1" colspan="1">
                    <abbrev xmlns:xlink="http://www.w3.org/1999/xlink" xlink:title="eye to ear distance" id="ABBRID0EQ1AK" xlink:type="simple">EE</abbrev>
                  </td><td rowspan="1" colspan="1">5.4</td><td rowspan="1" colspan="1">5.8</td><td rowspan="1" colspan="1">5.5</td><td rowspan="1" colspan="1">5.9</td><td rowspan="1" colspan="1">4.4</td><td rowspan="1" colspan="1">6.9</td><td rowspan="1" colspan="1">6.1</td><td rowspan="1" colspan="1">6.2</td><td rowspan="1" colspan="1">5.7</td><td rowspan="1" colspan="1">5.3</td><td rowspan="1" colspan="1">6.5</td><td rowspan="1" colspan="1">6.2</td></tr><tr><td rowspan="1" colspan="1">
                    <abbrev xmlns:xlink="http://www.w3.org/1999/xlink" xlink:title="eye to snout distance or snout length" id="ABBRID0E42AK" xlink:type="simple">ES</abbrev>
                  </td><td rowspan="1" colspan="1">7.9</td><td rowspan="1" colspan="1">7.5</td><td rowspan="1" colspan="1">7.6</td><td rowspan="1" colspan="1">6.9</td><td rowspan="1" colspan="1">5.0</td><td rowspan="1" colspan="1">9.0</td><td rowspan="1" colspan="1">8.3</td><td rowspan="1" colspan="1">8.3</td><td rowspan="1" colspan="1">8.2</td><td rowspan="1" colspan="1">8.7</td><td rowspan="1" colspan="1">8.8</td><td rowspan="1" colspan="1">8.4</td></tr><tr><td rowspan="1" colspan="1">
                    <abbrev xmlns:xlink="http://www.w3.org/1999/xlink" xlink:title="eye to nostril distance" id="ABBRID0EK4AK" xlink:type="simple">EN</abbrev>
                  </td><td rowspan="1" colspan="1">5.8</td><td rowspan="1" colspan="1">6.7</td><td rowspan="1" colspan="1">6.3</td><td rowspan="1" colspan="1">6.2</td><td rowspan="1" colspan="1">4.5</td><td rowspan="1" colspan="1">6.5</td><td rowspan="1" colspan="1">6.2</td><td rowspan="1" colspan="1">6.1</td><td rowspan="1" colspan="1">6.2</td><td rowspan="1" colspan="1">6.2</td><td rowspan="1" colspan="1">6.6</td><td rowspan="1" colspan="1">6.0</td></tr><tr><td rowspan="1" colspan="1">
                    <abbrev xmlns:xlink="http://www.w3.org/1999/xlink" xlink:title="interorbital distance" id="ABBRID0EX5AK" xlink:type="simple">IO</abbrev>
                  </td><td rowspan="1" colspan="1">7.1</td><td rowspan="1" colspan="1">5.6</td><td rowspan="1" colspan="1">5.4</td><td rowspan="1" colspan="1">5.6</td><td rowspan="1" colspan="1">4.2</td><td rowspan="1" colspan="1">6.6</td><td rowspan="1" colspan="1">5.6</td><td rowspan="1" colspan="1">5.4</td><td rowspan="1" colspan="1">5.1</td><td rowspan="1" colspan="1">4.9</td><td rowspan="1" colspan="1">3.5</td><td rowspan="1" colspan="1">5.7</td></tr><tr><td rowspan="1" colspan="1">
                    <abbrev xmlns:xlink="http://www.w3.org/1999/xlink" xlink:title="ear length" id="ABBRID0EEABK" xlink:type="simple">EL</abbrev>
                  </td><td rowspan="1" colspan="1">0.7</td><td rowspan="1" colspan="1">0.8</td><td rowspan="1" colspan="1">0.8</td><td rowspan="1" colspan="1">0.7</td><td rowspan="1" colspan="1">0.3</td><td rowspan="1" colspan="1">1.3</td><td rowspan="1" colspan="1">1.1</td><td rowspan="1" colspan="1">1.2</td><td rowspan="1" colspan="1">1.0</td><td rowspan="1" colspan="1">1.5</td><td rowspan="1" colspan="1">1.2</td><td rowspan="1" colspan="1">0.9</td></tr><tr><td rowspan="1" colspan="1">
                    <abbrev xmlns:xlink="http://www.w3.org/1999/xlink" xlink:title="internarial distance" id="ABBRID0ERBBK" xlink:type="simple">IN</abbrev>
                  </td><td rowspan="1" colspan="1">2.4</td><td rowspan="1" colspan="1">2.8</td><td rowspan="1" colspan="1">2.6</td><td rowspan="1" colspan="1">2.6</td><td rowspan="1" colspan="1">2.0</td><td rowspan="1" colspan="1">2.8</td><td rowspan="1" colspan="1">2.5</td><td rowspan="1" colspan="1">2.5</td><td rowspan="1" colspan="1">2.3</td><td rowspan="1" colspan="1">2.7</td><td rowspan="1" colspan="1">2.2</td><td rowspan="1" colspan="1">2.5</td></tr></tbody></table></table-wrap><table-wrap id="T4" position="float" orientation="portrait"><label>Table 4.</label><caption><p>Sex, raw meristic, categorical, and morphometric data used in the analyses of specimens in the <italic><tp:taxon-name><tp:taxon-name-part taxon-name-part-type="genus" reg="Cyrtodactylus">Cyrtodactylus</tp:taxon-name-part><tp:taxon-name-part taxon-name-part-type="species" reg="brevipalmatus">brevipalmatus</tp:taxon-name-part></tp:taxon-name></italic> group. ♂ = male; ♀ = female; R/L = right/left; / = data unavailable. Shaded cells denote characters that potentially differentiate <italic><tp:taxon-name><tp:taxon-name-part taxon-name-part-type="genus" reg="Cyrtodactylus">C.</tp:taxon-name-part><tp:taxon-name-part taxon-name-part-type="species" reg="denticulatus">denticulatus</tp:taxon-name-part></tp:taxon-name></italic> sp. nov. from the other species.</p></caption><table id="TID0EYLDK" rules="all"><tbody><tr><th rowspan="1" colspan="1">Species</th><th rowspan="1" colspan="1"><italic><tp:taxon-name><tp:taxon-name-part taxon-name-part-type="genus" reg="Cyrtodactylus"/><tp:taxon-name-part taxon-name-part-type="species" reg="denticulatus">denticulatus</tp:taxon-name-part></tp:taxon-name></italic> sp. nov.</th><th rowspan="1" colspan="8">
                    <italic>
                      <tp:taxon-name><tp:taxon-name-part taxon-name-part-type="genus" reg="Cyrtodactylus"/><tp:taxon-name-part taxon-name-part-type="species" reg="thongphaphumensis">thongphaphumensis</tp:taxon-name-part></tp:taxon-name>
                    </italic>
                  </th><th rowspan="1" colspan="2">sp.13</th></tr><tr><th rowspan="1" colspan="1">Institutional catalog number</th><th rowspan="1" colspan="1">AUP-00680</th><th rowspan="1" colspan="1">ZMKU R 00950 paratype</th><th rowspan="1" colspan="1">ZMKU R 00951 paratype</th><th rowspan="1" colspan="1">ZMKU R 00952 paratype</th><th rowspan="1" colspan="1">ZMKU R 00953 holotype</th><th rowspan="1" colspan="1">ZMKU R 00954 paratype</th><th rowspan="1" colspan="1">ZMKU R 00955 pratype</th><th rowspan="1" colspan="1">ZMKU R 00956 paratype</th><th rowspan="1" colspan="1">ZMKU R 00957 paratype</th><th rowspan="1" colspan="1">THNHM 00104</th><th rowspan="1" colspan="1">THNHM 27821</th></tr><tr><th rowspan="1" colspan="1">Sex</th><th rowspan="1" colspan="1">♂</th><th rowspan="1" colspan="1">♀</th><th rowspan="1" colspan="1">♂</th><th rowspan="1" colspan="1">♀</th><th rowspan="1" colspan="1">♂</th><th rowspan="1" colspan="1">♂</th><th rowspan="1" colspan="1">♀</th><th rowspan="1" colspan="1">♂</th><th rowspan="1" colspan="1">♀</th><th rowspan="1" colspan="1">♀</th><th rowspan="1" colspan="1">♀</th></tr><tr><td rowspan="1" colspan="12">
                    <bold>Meristic data</bold>
                  </td></tr><tr><td rowspan="1" colspan="1">supralabials (<abbrev xmlns:xlink="http://www.w3.org/1999/xlink" xlink:title="supralabial scales" id="ABBRID0EVHBK" xlink:type="simple">SL</abbrev>)</td><td rowspan="1" colspan="1">9</td><td rowspan="1" colspan="1" style="background: #cfd2d1">12</td><td rowspan="1" colspan="1" style="background: #cfd2d1">13</td><td rowspan="1" colspan="1" style="background: #cfd2d1">13</td><td rowspan="1" colspan="1" style="background: #cfd2d1">14</td><td rowspan="1" colspan="1" style="background: #cfd2d1">13</td><td rowspan="1" colspan="1" style="background: #cfd2d1">13</td><td rowspan="1" colspan="1" style="background: #cfd2d1">13</td><td rowspan="1" colspan="1" style="background: #cfd2d1">13</td><td rowspan="1" colspan="1" style="background: #cfd2d1">12</td><td rowspan="1" colspan="1" style="background: #cfd2d1">15</td></tr><tr><td rowspan="1" colspan="1">infralabials (<abbrev xmlns:xlink="http://www.w3.org/1999/xlink" xlink:title="infralabial scales" id="ABBRID0EJJBK" xlink:type="simple">IL</abbrev>)</td><td rowspan="1" colspan="1">9</td><td rowspan="1" colspan="1">8</td><td rowspan="1" colspan="1">8</td><td rowspan="1" colspan="1">10</td><td rowspan="1" colspan="1">10</td><td rowspan="1" colspan="1">9</td><td rowspan="1" colspan="1">10</td><td rowspan="1" colspan="1">10</td><td rowspan="1" colspan="1">9</td><td rowspan="1" colspan="1">10</td><td rowspan="1" colspan="1" style="background: #cfd2d1">11</td></tr><tr><td rowspan="1" colspan="1">paravertebral tubercles (<abbrev xmlns:xlink="http://www.w3.org/1999/xlink" xlink:title="number of paravertebral tubercles" id="ABBRID0EUKBK" xlink:type="simple">PVT</abbrev>)</td><td rowspan="1" colspan="1">20</td><td rowspan="1" colspan="1" style="background: #cfd2d1">32</td><td rowspan="1" colspan="1" style="background: #cfd2d1">33</td><td rowspan="1" colspan="1" style="background: #cfd2d1">34</td><td rowspan="1" colspan="1" style="background: #cfd2d1">34</td><td rowspan="1" colspan="1" style="background: #cfd2d1">36</td><td rowspan="1" colspan="1" style="background: #cfd2d1">36</td><td rowspan="1" colspan="1" style="background: #cfd2d1">30</td><td rowspan="1" colspan="1" style="background: #cfd2d1">30</td><td rowspan="1" colspan="1" style="background: #cfd2d1">33</td><td rowspan="1" colspan="1" style="background: #cfd2d1">29</td></tr><tr><td rowspan="1" colspan="1">longitudinal rows of tubercles (<abbrev xmlns:xlink="http://www.w3.org/1999/xlink" xlink:title="number of longitudinal rows of body tubercles" id="ABBRID0EIMBK" xlink:type="simple">LRT</abbrev>)</td><td rowspan="1" colspan="1">19</td><td rowspan="1" colspan="1">21</td><td rowspan="1" colspan="1">19</td><td rowspan="1" colspan="1">20</td><td rowspan="1" colspan="1">20</td><td rowspan="1" colspan="1">21</td><td rowspan="1" colspan="1">21</td><td rowspan="1" colspan="1">19</td><td rowspan="1" colspan="1">19</td><td rowspan="1" colspan="1">18</td><td rowspan="1" colspan="1">20</td></tr><tr><td rowspan="1" colspan="1">ventral scales (<abbrev xmlns:xlink="http://www.w3.org/1999/xlink" xlink:title="number of longitudinal rows of ventral scales" id="ABBRID0ESNBK" xlink:type="simple">VS</abbrev>)</td><td rowspan="1" colspan="1">42</td><td rowspan="1" colspan="1" style="background: #cfd2d1">34</td><td rowspan="1" colspan="1" style="background: #cfd2d1">33</td><td rowspan="1" colspan="1" style="background: #cfd2d1">33</td><td rowspan="1" colspan="1" style="background: #cfd2d1">34</td><td rowspan="1" colspan="1" style="background: #cfd2d1">30</td><td rowspan="1" colspan="1" style="background: #cfd2d1">33</td><td rowspan="1" colspan="1" style="background: #cfd2d1">32</td><td rowspan="1" colspan="1" style="background: #cfd2d1">33</td><td rowspan="1" colspan="1" style="background: #cfd2d1">37</td><td rowspan="1" colspan="1" style="background: #cfd2d1">36</td></tr><tr><td rowspan="1" colspan="1">ventral scales along middle of the body (<abbrev xmlns:xlink="http://www.w3.org/1999/xlink" xlink:title="number of transverse rows of ventral scales" id="ABBRID0EGPBK" xlink:type="simple">VSM</abbrev>)</td><td rowspan="1" colspan="1">158</td><td rowspan="1" colspan="1">173</td><td rowspan="1" colspan="1">158</td><td rowspan="1" colspan="1">156</td><td rowspan="1" colspan="1">166</td><td rowspan="1" colspan="1">159</td><td rowspan="1" colspan="1">159</td><td rowspan="1" colspan="1">150</td><td rowspan="1" colspan="1" style="background: #cfd2d1">169</td><td rowspan="1" colspan="1">159</td><td rowspan="1" colspan="1">165</td></tr><tr><td rowspan="1" colspan="1">expanded subdigital lamellae on 4<sup>th</sup> toe (<abbrev xmlns:xlink="http://www.w3.org/1999/xlink" xlink:title="counted along the midline of the body from the postmentals to just anterior to the cloacal opening, stopping where the scales become granular; number of expanded subdigital lamellae on the fourth toe proximal to the digital inflection" id="ABBRID0ETQBK" xlink:type="simple">TL4E</abbrev>)</td><td rowspan="1" colspan="1">9</td><td rowspan="1" colspan="1">9</td><td rowspan="1" colspan="1">10</td><td rowspan="1" colspan="1">9</td><td rowspan="1" colspan="1">8</td><td rowspan="1" colspan="1">10</td><td rowspan="1" colspan="1">8</td><td rowspan="1" colspan="1">9</td><td rowspan="1" colspan="1">9</td><td rowspan="1" colspan="1">9</td><td rowspan="1" colspan="1">7</td></tr><tr><td rowspan="1" colspan="1">unmodified subdigital lamellae on 4<sup>th</sup> toe (<abbrev xmlns:xlink="http://www.w3.org/1999/xlink" xlink:title="number of small, generally unmodified subdigital lamellae distal to the digital inflection on the fourth toe" id="ABBRID0EASBK" xlink:type="simple">TL4U</abbrev>)</td><td rowspan="1" colspan="1">11</td><td rowspan="1" colspan="1">12</td><td rowspan="1" colspan="1">14</td><td rowspan="1" colspan="1">13</td><td rowspan="1" colspan="1">12</td><td rowspan="1" colspan="1">13</td><td rowspan="1" colspan="1">12</td><td rowspan="1" colspan="1">11</td><td rowspan="1" colspan="1">13</td><td rowspan="1" colspan="1">12</td><td rowspan="1" colspan="1">12</td></tr><tr><td rowspan="1" colspan="1">total subdigital lamellae 4<sup>th</sup> toe (<abbrev xmlns:xlink="http://www.w3.org/1999/xlink" xlink:title="tail length" id="ABBRID0EMTBK" xlink:type="simple">TL</abbrev>$T)</td><td rowspan="1" colspan="1">20</td><td rowspan="1" colspan="1">21</td><td rowspan="1" colspan="1">24</td><td rowspan="1" colspan="1">22</td><td rowspan="1" colspan="1">20</td><td rowspan="1" colspan="1">23</td><td rowspan="1" colspan="1">20</td><td rowspan="1" colspan="1">20</td><td rowspan="1" colspan="1">22</td><td rowspan="1" colspan="1">21</td><td rowspan="1" colspan="1">19</td></tr><tr><td rowspan="1" colspan="1">expanded subdigital lamellae on 4<sup>th</sup> finger (<abbrev xmlns:xlink="http://www.w3.org/1999/xlink" xlink:title="number of expanded subdigital lamellae on the fourth finger proximal to the digital inflection" id="ABBRID0EYUBK" xlink:type="simple">FL4E</abbrev>)</td><td rowspan="1" colspan="1">9</td><td rowspan="1" colspan="1">8</td><td rowspan="1" colspan="1">7</td><td rowspan="1" colspan="1">7</td><td rowspan="1" colspan="1">8</td><td rowspan="1" colspan="1">8</td><td rowspan="1" colspan="1">8</td><td rowspan="1" colspan="1">8</td><td rowspan="1" colspan="1">8</td><td rowspan="1" colspan="1">8</td><td rowspan="1" colspan="1">8</td></tr><tr><td rowspan="1" colspan="1">unmodified subdigital lamellae on 4<sup>th</sup> finger (<abbrev xmlns:xlink="http://www.w3.org/1999/xlink" xlink:title="number of small generally unmodified subdigital lamellae distal to the digital inflection on the fourth finger" id="ABBRID0EEWBK" xlink:type="simple">FL4U</abbrev>)</td><td rowspan="1" colspan="1">10</td><td rowspan="1" colspan="1">10</td><td rowspan="1" colspan="1">12</td><td rowspan="1" colspan="1">12</td><td rowspan="1" colspan="1">11</td><td rowspan="1" colspan="1">12</td><td rowspan="1" colspan="1">12</td><td rowspan="1" colspan="1">11</td><td rowspan="1" colspan="1">12</td><td rowspan="1" colspan="1">11</td><td rowspan="1" colspan="1">10</td></tr><tr><td rowspan="1" colspan="1">total subdigital lamellae 4<sup>th</sup> finger (<abbrev xmlns:xlink="http://www.w3.org/1999/xlink" xlink:title="total number of subdigital lamellae" id="ABBRID0EQXBK" xlink:type="simple">FL4T</abbrev>)</td><td rowspan="1" colspan="1">19</td><td rowspan="1" colspan="1">18</td><td rowspan="1" colspan="1">19</td><td rowspan="1" colspan="1">19</td><td rowspan="1" colspan="1">19</td><td rowspan="1" colspan="1">20</td><td rowspan="1" colspan="1">20</td><td rowspan="1" colspan="1">19</td><td rowspan="1" colspan="1">20</td><td rowspan="1" colspan="1">19</td><td rowspan="1" colspan="1">18</td></tr><tr><td rowspan="1" colspan="1">enlarged femoral scales (R/L)</td><td rowspan="1" colspan="1">8</td><td rowspan="1" colspan="1">5R/7L</td><td rowspan="1" colspan="1">8R/8L</td><td rowspan="1" colspan="1">8R/8L</td><td rowspan="1" colspan="1">7R/8L</td><td rowspan="1" colspan="1">8R/8L</td><td rowspan="1" colspan="1">7R/8L</td><td rowspan="1" colspan="1">7R/6L</td><td rowspan="1" colspan="1">8R/8L</td><td rowspan="1" colspan="1">9R/9L</td><td rowspan="1" colspan="1">7R/10L</td></tr><tr><td rowspan="1" colspan="1">total enlarged femoral scales (<abbrev xmlns:xlink="http://www.w3.org/1999/xlink" xlink:title="total number of enlarged femoral scales" id="ABBRID0E6ZBK" xlink:type="simple">FS</abbrev>)</td><td rowspan="1" colspan="1">16</td><td rowspan="1" colspan="1">12</td><td rowspan="1" colspan="1">16</td><td rowspan="1" colspan="1">16</td><td rowspan="1" colspan="1">15</td><td rowspan="1" colspan="1">16</td><td rowspan="1" colspan="1">15</td><td rowspan="1" colspan="1">13</td><td rowspan="1" colspan="1">16</td><td rowspan="1" colspan="1">18</td><td rowspan="1" colspan="1">17</td></tr><tr><td rowspan="1" colspan="1">total femoral pores (<abbrev xmlns:xlink="http://www.w3.org/1999/xlink" xlink:title="number of femoral pores" id="ABBRID0EJ2BK" xlink:type="simple">FP</abbrev>)</td><td rowspan="1" colspan="1">20</td><td rowspan="1" colspan="1">0</td><td rowspan="1" colspan="1" style="background: #cfd2d1">16</td><td rowspan="1" colspan="1">0</td><td rowspan="1" colspan="1" style="background: #cfd2d1">14</td><td rowspan="1" colspan="1" style="background: #cfd2d1">15</td><td rowspan="1" colspan="1" style="background: #cfd2d1">14</td><td rowspan="1" colspan="1" style="background: #cfd2d1">12</td><td rowspan="1" colspan="1">0</td><td rowspan="1" colspan="1">0</td><td rowspan="1" colspan="1">0</td></tr><tr><td rowspan="1" colspan="1">enlarged precloacal scales (<abbrev xmlns:xlink="http://www.w3.org/1999/xlink" xlink:title="number of enlarged precloacal scales" id="ABBRID0EY3BK" xlink:type="simple">PCS</abbrev>)</td><td rowspan="1" colspan="1">13</td><td rowspan="1" colspan="1">17</td><td rowspan="1" colspan="1">15</td><td rowspan="1" colspan="1">15</td><td rowspan="1" colspan="1">15</td><td rowspan="1" colspan="1">15</td><td rowspan="1" colspan="1">15</td><td rowspan="1" colspan="1">15</td><td rowspan="1" colspan="1">15</td><td rowspan="1" colspan="1">14</td><td rowspan="1" colspan="1">16</td></tr><tr><td rowspan="1" colspan="1">precloacal pores (<abbrev xmlns:xlink="http://www.w3.org/1999/xlink" xlink:title="number of precloacal pores" id="ABBRID0EC5BK" xlink:type="simple">PP</abbrev>)</td><td rowspan="1" colspan="1">13</td><td rowspan="1" colspan="1">0</td><td rowspan="1" colspan="1">15</td><td rowspan="1" colspan="1">0</td><td rowspan="1" colspan="1">15</td><td rowspan="1" colspan="1">15</td><td rowspan="1" colspan="1">15</td><td rowspan="1" colspan="1">15</td><td rowspan="1" colspan="1">0</td><td rowspan="1" colspan="1">0</td><td rowspan="1" colspan="1">0</td></tr><tr><td rowspan="1" colspan="1">postcloacal tubercles (<abbrev xmlns:xlink="http://www.w3.org/1999/xlink" xlink:title="number postcloacal tubercles" id="ABBRID0EM6BK" xlink:type="simple">PCT</abbrev>)</td><td rowspan="1" colspan="1">3</td><td rowspan="1" colspan="1">2</td><td rowspan="1" colspan="1">2R/3L</td><td rowspan="1" colspan="1">3</td><td rowspan="1" colspan="1">3</td><td rowspan="1" colspan="1">2R/3L</td><td rowspan="1" colspan="1">2R/3L</td><td rowspan="1" colspan="1">3</td><td rowspan="1" colspan="1">2</td><td rowspan="1" colspan="1">3</td><td rowspan="1" colspan="1">3</td></tr><tr><td rowspan="1" colspan="1">Body bands (<abbrev xmlns:xlink="http://www.w3.org/1999/xlink" xlink:title="the number of dark body bands" id="ABBRID0EWACK" xlink:type="simple">BB</abbrev>)</td><td rowspan="1" colspan="1">3</td><td rowspan="1" colspan="1">3</td><td rowspan="1" colspan="1">4</td><td rowspan="1" colspan="1">3</td><td rowspan="1" colspan="1">4</td><td rowspan="1" colspan="1">3</td><td rowspan="1" colspan="1">5</td><td rowspan="1" colspan="1">4</td><td rowspan="1" colspan="1">4</td><td rowspan="1" colspan="1">3</td><td rowspan="1" colspan="1">/</td></tr><tr><td rowspan="1" colspan="12">
                    <bold>Categorical data</bold>
                  </td></tr><tr><td rowspan="1" colspan="1">small tubercles on flank (<abbrev xmlns:xlink="http://www.w3.org/1999/xlink" xlink:title="presence or absence of tubercles on the flanks" id="ABBRID0EHCCK" xlink:type="simple">FKT</abbrev>)</td><td rowspan="1" colspan="1">present</td><td rowspan="1" colspan="1">present</td><td rowspan="1" colspan="1">present</td><td rowspan="1" colspan="1">present</td><td rowspan="1" colspan="1">present</td><td rowspan="1" colspan="1">present</td><td rowspan="1" colspan="1">present</td><td rowspan="1" colspan="1">present</td><td rowspan="1" colspan="1">present</td><td rowspan="1" colspan="1">present</td><td rowspan="1" colspan="1">present</td></tr><tr><td rowspan="1" colspan="1">denticulate ventrolateral body folds (<abbrev xmlns:xlink="http://www.w3.org/1999/xlink" xlink:title="ventrolateral body fringe denticulate" id="ABBRID0ERDCK" xlink:type="simple">VFD</abbrev>)</td><td rowspan="1" colspan="1">present</td><td rowspan="1" colspan="1">absent</td><td rowspan="1" colspan="1">absent</td><td rowspan="1" colspan="1">absent</td><td rowspan="1" colspan="1">absent</td><td rowspan="1" colspan="1">absent</td><td rowspan="1" colspan="1">absent</td><td rowspan="1" colspan="1">absent</td><td rowspan="1" colspan="1">absent</td><td rowspan="1" colspan="1">absent</td><td rowspan="1" colspan="1">absent</td></tr><tr><td rowspan="1" colspan="1">dorsolateral caudal tubercles (<abbrev xmlns:xlink="http://www.w3.org/1999/xlink" xlink:title="large or small dorsolateral caudal tubercles" id="ABBRID0E2ECK" xlink:type="simple">DCT</abbrev>)</td><td rowspan="1" colspan="1">small</td><td rowspan="1" colspan="1" style="background: #cfd2d1">large</td><td rowspan="1" colspan="1" style="background: #cfd2d1">large</td><td rowspan="1" colspan="1" style="background: #cfd2d1">large</td><td rowspan="1" colspan="1" style="background: #cfd2d1">large</td><td rowspan="1" colspan="1" style="background: #cfd2d1">large</td><td rowspan="1" colspan="1" style="background: #cfd2d1">large</td><td rowspan="1" colspan="1">/</td><td rowspan="1" colspan="1" style="background: #cfd2d1">large</td><td rowspan="1" colspan="1">small</td><td rowspan="1" colspan="1">small</td></tr><tr><td rowspan="1" colspan="1">ventrolateral caudal fringe narrow or wide (<abbrev xmlns:xlink="http://www.w3.org/1999/xlink" xlink:title="forming a narrow or wide ventrolateral caudal fringe" id="ABBRID0EMGCK" xlink:type="simple">VLF1</abbrev>)</td><td rowspan="1" colspan="1">wide</td><td rowspan="1" colspan="1">wide</td><td rowspan="1" colspan="1">wide</td><td rowspan="1" colspan="1">wide</td><td rowspan="1" colspan="1">wide</td><td rowspan="1" colspan="1">wide</td><td rowspan="1" colspan="1">wide</td><td rowspan="1" colspan="1">/</td><td rowspan="1" colspan="1">wide</td><td rowspan="1" colspan="1" style="background: #cfd2d1">narrow</td><td rowspan="1" colspan="1" style="background: #cfd2d1">narrow</td></tr><tr><td rowspan="1" colspan="1">ventrolateral caudal fringe scales generally homogenous (<abbrev xmlns:xlink="http://www.w3.org/1999/xlink" xlink:title="ventrolateral caudal fringe scales generally homogenous or not" id="ABBRID0EYHCK" xlink:type="simple">VLF2</abbrev>)</td><td rowspan="1" colspan="1">no</td><td rowspan="1" colspan="1">no</td><td rowspan="1" colspan="1">no</td><td rowspan="1" colspan="1">no</td><td rowspan="1" colspan="1">no</td><td rowspan="1" colspan="1">no</td><td rowspan="1" colspan="1">no</td><td rowspan="1" colspan="1">/</td><td rowspan="1" colspan="1">no</td><td rowspan="1" colspan="1" style="background: #cfd2d1">yes</td><td rowspan="1" colspan="1" style="background: #cfd2d1">yes</td></tr><tr><td rowspan="1" colspan="1">tail cross-section (<abbrev xmlns:xlink="http://www.w3.org/1999/xlink" xlink:title="the cross-section of the tail round or square" id="ABBRID0EEJCK" xlink:type="simple">TLcross</abbrev>)</td><td rowspan="1" colspan="1">square</td><td rowspan="1" colspan="1">square</td><td rowspan="1" colspan="1">square</td><td rowspan="1" colspan="1">square</td><td rowspan="1" colspan="1">square</td><td rowspan="1" colspan="1">square</td><td rowspan="1" colspan="1">square</td><td rowspan="1" colspan="1">/</td><td rowspan="1" colspan="1">square</td><td rowspan="1" colspan="1" style="background: #cfd2d1">circular</td><td rowspan="1" colspan="1" style="background: #cfd2d1">circular</td></tr><tr><td rowspan="1" colspan="1">slightly enlarged medial subcaudals (<abbrev xmlns:xlink="http://www.w3.org/1999/xlink" xlink:title="slightly enlarged medial subcaudals" id="ABBRID0EQKCK" xlink:type="simple">SC1</abbrev>)</td><td rowspan="1" colspan="1">absent</td><td rowspan="1" colspan="1" style="background: #cfd2d1">present</td><td rowspan="1" colspan="1" style="background: #cfd2d1">present</td><td rowspan="1" colspan="1" style="background: #cfd2d1">present</td><td rowspan="1" colspan="1" style="background: #cfd2d1">present</td><td rowspan="1" colspan="1" style="background: #cfd2d1">present</td><td rowspan="1" colspan="1" style="background: #cfd2d1">present</td><td rowspan="1" colspan="1" style="background: #cfd2d1">/</td><td rowspan="1" colspan="1" style="background: #cfd2d1">present</td><td rowspan="1" colspan="1" style="background: #cfd2d1">present</td><td rowspan="1" colspan="1" style="background: #cfd2d1">present</td></tr><tr><td rowspan="1" colspan="1">single enlarged medial subcaudal (<abbrev xmlns:xlink="http://www.w3.org/1999/xlink" xlink:title="single enlarged, unmodified, medial subcaudal scales" id="ABBRID0EEMCK" xlink:type="simple">SC2</abbrev>)</td><td rowspan="1" colspan="1">absent</td><td rowspan="1" colspan="1">absent</td><td rowspan="1" colspan="1">absent</td><td rowspan="1" colspan="1">absent</td><td rowspan="1" colspan="1">absent</td><td rowspan="1" colspan="1">absent</td><td rowspan="1" colspan="1">absent</td><td rowspan="1" colspan="1">/</td><td rowspan="1" colspan="1">absent</td><td rowspan="1" colspan="1">absent</td><td rowspan="1" colspan="1">absent</td></tr><tr><td rowspan="1" colspan="1">enlarged medial subcaudals intermittent, medially furrowed, posteriorly emarginate (<abbrev xmlns:xlink="http://www.w3.org/1999/xlink" xlink:title="enlarged medial subcaudals intermittent, medially furrowed, posteriorly emarginated" id="ABBRID0EONCK" xlink:type="simple">SC3</abbrev>)</td><td rowspan="1" colspan="1">no</td><td rowspan="1" colspan="1">no</td><td rowspan="1" colspan="1">no</td><td rowspan="1" colspan="1">no</td><td rowspan="1" colspan="1">no</td><td rowspan="1" colspan="1">yes</td><td rowspan="1" colspan="1">no</td><td rowspan="1" colspan="1">/</td><td rowspan="1" colspan="1">no</td><td rowspan="1" colspan="1">no</td><td rowspan="1" colspan="1">no</td></tr><tr><td rowspan="1" colspan="1">small ventrolateral subcaudal ridge of scales (<abbrev xmlns:xlink="http://www.w3.org/1999/xlink" xlink:title="small longitudinal ventrolateral subcaudal ridge" id="ABBRID0EYOCK" xlink:type="simple">SC4</abbrev>)</td><td rowspan="1" colspan="1">yes</td><td rowspan="1" colspan="1" style="background: #cfd2d1">no</td><td rowspan="1" colspan="1" style="background: #cfd2d1">no</td><td rowspan="1" colspan="1" style="background: #cfd2d1">no</td><td rowspan="1" colspan="1" style="background: #cfd2d1">no</td><td rowspan="1" colspan="1" style="background: #cfd2d1">no</td><td rowspan="1" colspan="1" style="background: #cfd2d1">no</td><td rowspan="1" colspan="1">/</td><td rowspan="1" colspan="1" style="background: #cfd2d1">no</td><td rowspan="1" colspan="1" style="background: #cfd2d1">no</td><td rowspan="1" colspan="1" style="background: #cfd2d1">no</td></tr><tr><td rowspan="1" colspan="12">
                    <bold>Morphometric data</bold>
                  </td></tr><tr><td rowspan="1" colspan="1">
                    <abbrev xmlns:xlink="http://www.w3.org/1999/xlink" xlink:title="snout-vent length" id="ABBRID0ESQCK" xlink:type="simple">SVL</abbrev>
                  </td><td rowspan="1" colspan="1">69.5</td><td rowspan="1" colspan="1">73.1</td><td rowspan="1" colspan="1">73.5</td><td rowspan="1" colspan="1">73.7</td><td rowspan="1" colspan="1">73.2</td><td rowspan="1" colspan="1">64.4</td><td rowspan="1" colspan="1">76.6</td><td rowspan="1" colspan="1">76.6</td><td rowspan="1" colspan="1">74.2</td><td rowspan="1" colspan="1">63.7</td><td rowspan="1" colspan="1">72.9</td></tr><tr><td rowspan="1" colspan="1">
                    <abbrev xmlns:xlink="http://www.w3.org/1999/xlink" xlink:title="axilla to groin length" id="ABBRID0E3RCK" xlink:type="simple">AG</abbrev>
                  </td><td rowspan="1" colspan="1">83.0</td><td rowspan="1" colspan="1">34.8</td><td rowspan="1" colspan="1">33.9</td><td rowspan="1" colspan="1">35.4</td><td rowspan="1" colspan="1">33.6</td><td rowspan="1" colspan="1">28.5</td><td rowspan="1" colspan="1">37.1</td><td rowspan="1" colspan="1">33.2</td><td rowspan="1" colspan="1">35.1</td><td rowspan="1" colspan="1">25.8</td><td rowspan="1" colspan="1">30.6</td></tr><tr><td rowspan="1" colspan="1">
                    <abbrev xmlns:xlink="http://www.w3.org/1999/xlink" xlink:title="humeral length" id="ABBRID0EGTCK" xlink:type="simple">HumL</abbrev>
                  </td><td rowspan="1" colspan="1">9.1</td><td rowspan="1" colspan="1">8.4</td><td rowspan="1" colspan="1">7.2</td><td rowspan="1" colspan="1">9.0</td><td rowspan="1" colspan="1">9.0</td><td rowspan="1" colspan="1">7.2</td><td rowspan="1" colspan="1">8.0</td><td rowspan="1" colspan="1">8.1</td><td rowspan="1" colspan="1">8.6</td><td rowspan="1" colspan="1">7.6</td><td rowspan="1" colspan="1">10.1</td></tr><tr><td rowspan="1" colspan="1">
                    <abbrev xmlns:xlink="http://www.w3.org/1999/xlink" xlink:title="forearm length" id="ABBRID0EQUCK" xlink:type="simple">ForL</abbrev>
                  </td><td rowspan="1" colspan="1">10.2</td><td rowspan="1" colspan="1">9.5</td><td rowspan="1" colspan="1">9.1</td><td rowspan="1" colspan="1">9.2</td><td rowspan="1" colspan="1">9.8</td><td rowspan="1" colspan="1">9.2</td><td rowspan="1" colspan="1">10.0</td><td rowspan="1" colspan="1">8.6</td><td rowspan="1" colspan="1">9.8</td><td rowspan="1" colspan="1">8.1</td><td rowspan="1" colspan="1">9.6</td></tr><tr><td rowspan="1" colspan="1">
                    <abbrev xmlns:xlink="http://www.w3.org/1999/xlink" xlink:title="femur length" id="ABBRID0E1VCK" xlink:type="simple">FemL</abbrev>
                  </td><td rowspan="1" colspan="1">12.8</td><td rowspan="1" colspan="1">12.8</td><td rowspan="1" colspan="1">11.6</td><td rowspan="1" colspan="1">12.3</td><td rowspan="1" colspan="1">12.5</td><td rowspan="1" colspan="1">10.9</td><td rowspan="1" colspan="1">13.7</td><td rowspan="1" colspan="1">10.8</td><td rowspan="1" colspan="1">12.5</td><td rowspan="1" colspan="1">10.7</td><td rowspan="1" colspan="1">12.8</td></tr><tr><td rowspan="1" colspan="1">
                    <abbrev xmlns:xlink="http://www.w3.org/1999/xlink" xlink:title="tibia length" id="ABBRID0EEXCK" xlink:type="simple">TibL</abbrev>
                  </td><td rowspan="1" colspan="1">6.5</td><td rowspan="1" colspan="1">10.5</td><td rowspan="1" colspan="1">10.1</td><td rowspan="1" colspan="1">10.6</td><td rowspan="1" colspan="1">10.6</td><td rowspan="1" colspan="1">9.9</td><td rowspan="1" colspan="1">11.1</td><td rowspan="1" colspan="1">10.0</td><td rowspan="1" colspan="1">11.4</td><td rowspan="1" colspan="1">10.1</td><td rowspan="1" colspan="1">10.2</td></tr><tr><td rowspan="1" colspan="1">
                    <abbrev xmlns:xlink="http://www.w3.org/1999/xlink" xlink:title="head length" id="ABBRID0EOYCK" xlink:type="simple">HL</abbrev>
                  </td><td rowspan="1" colspan="1">18.8</td><td rowspan="1" colspan="1">19.9</td><td rowspan="1" colspan="1">20.9</td><td rowspan="1" colspan="1">20.1</td><td rowspan="1" colspan="1">20.0</td><td rowspan="1" colspan="1">17.6</td><td rowspan="1" colspan="1">20.4</td><td rowspan="1" colspan="1">19.3</td><td rowspan="1" colspan="1">20.0</td><td rowspan="1" colspan="1">17.6</td><td rowspan="1" colspan="1">19.9</td></tr><tr><td rowspan="1" colspan="1">
                    <abbrev xmlns:xlink="http://www.w3.org/1999/xlink" xlink:title="head width" id="ABBRID0EYZCK" xlink:type="simple">HW</abbrev>
                  </td><td rowspan="1" colspan="1">12.7</td><td rowspan="1" colspan="1">14.5</td><td rowspan="1" colspan="1">14.3</td><td rowspan="1" colspan="1">15.7</td><td rowspan="1" colspan="1">13.9</td><td rowspan="1" colspan="1">12.8</td><td rowspan="1" colspan="1">14.7</td><td rowspan="1" colspan="1">14.4</td><td rowspan="1" colspan="1">14.1</td><td rowspan="1" colspan="1">11.9</td><td rowspan="1" colspan="1">13.8</td></tr><tr><td rowspan="1" colspan="1">
                    <abbrev xmlns:xlink="http://www.w3.org/1999/xlink" xlink:title="head depth" id="ABBRID0EC2CK" xlink:type="simple">HD</abbrev>
                  </td><td rowspan="1" colspan="1">7.2</td><td rowspan="1" colspan="1">7.8</td><td rowspan="1" colspan="1">7.7</td><td rowspan="1" colspan="1">7.9</td><td rowspan="1" colspan="1">7.7</td><td rowspan="1" colspan="1">7.0</td><td rowspan="1" colspan="1">8.2</td><td rowspan="1" colspan="1">7.8</td><td rowspan="1" colspan="1">7.6</td><td rowspan="1" colspan="1">7.7</td><td rowspan="1" colspan="1">8.4</td></tr><tr><td rowspan="1" colspan="1">
                    <abbrev xmlns:xlink="http://www.w3.org/1999/xlink" xlink:title="eye diameter" id="ABBRID0EM3CK" xlink:type="simple">ED</abbrev>
                  </td><td rowspan="1" colspan="1">4.0</td><td rowspan="1" colspan="1">5.0</td><td rowspan="1" colspan="1">5.1</td><td rowspan="1" colspan="1">5.0</td><td rowspan="1" colspan="1">5.0</td><td rowspan="1" colspan="1">4.8</td><td rowspan="1" colspan="1">5.6</td><td rowspan="1" colspan="1">5.3</td><td rowspan="1" colspan="1">4.9</td><td rowspan="1" colspan="1">4.1</td><td rowspan="1" colspan="1">5.3</td></tr><tr><td rowspan="1" colspan="1">
                    <abbrev xmlns:xlink="http://www.w3.org/1999/xlink" xlink:title="eye to ear distance" id="ABBRID0EW4CK" xlink:type="simple">EE</abbrev>
                  </td><td rowspan="1" colspan="1">5.4</td><td rowspan="1" colspan="1">5.9</td><td rowspan="1" colspan="1">5.9</td><td rowspan="1" colspan="1">6.0</td><td rowspan="1" colspan="1">5.9</td><td rowspan="1" colspan="1">5.3</td><td rowspan="1" colspan="1">6.1</td><td rowspan="1" colspan="1">6.0</td><td rowspan="1" colspan="1">6.0</td><td rowspan="1" colspan="1">4.9</td><td rowspan="1" colspan="1">6.3</td></tr><tr><td rowspan="1" colspan="1">
                    <abbrev xmlns:xlink="http://www.w3.org/1999/xlink" xlink:title="eye to snout distance or snout length" id="ABBRID0EA6CK" xlink:type="simple">ES</abbrev>
                  </td><td rowspan="1" colspan="1">7.9</td><td rowspan="1" colspan="1">7.9</td><td rowspan="1" colspan="1">8.5</td><td rowspan="1" colspan="1">7.9</td><td rowspan="1" colspan="1">7.9</td><td rowspan="1" colspan="1">7.3</td><td rowspan="1" colspan="1">8.2</td><td rowspan="1" colspan="1">7.9</td><td rowspan="1" colspan="1">7.9</td><td rowspan="1" colspan="1">7.2</td><td rowspan="1" colspan="1">8.0</td></tr><tr><td rowspan="1" colspan="1">
                    <abbrev xmlns:xlink="http://www.w3.org/1999/xlink" xlink:title="eye to nostril distance" id="ABBRID0EKADK" xlink:type="simple">EN</abbrev>
                  </td><td rowspan="1" colspan="1">5.8</td><td rowspan="1" colspan="1">6.0</td><td rowspan="1" colspan="1">6.1</td><td rowspan="1" colspan="1">6.0</td><td rowspan="1" colspan="1">5.8</td><td rowspan="1" colspan="1">5.4</td><td rowspan="1" colspan="1">6.1</td><td rowspan="1" colspan="1">6.0</td><td rowspan="1" colspan="1">5.9</td><td rowspan="1" colspan="1">5.6</td><td rowspan="1" colspan="1">5.9</td></tr><tr><td rowspan="1" colspan="1">
                    <abbrev xmlns:xlink="http://www.w3.org/1999/xlink" xlink:title="interorbital distance" id="ABBRID0EUBDK" xlink:type="simple">IO</abbrev>
                  </td><td rowspan="1" colspan="1">7.1</td><td rowspan="1" colspan="1">5.4</td><td rowspan="1" colspan="1">5.5</td><td rowspan="1" colspan="1">5.8</td><td rowspan="1" colspan="1">5.5</td><td rowspan="1" colspan="1">4.9</td><td rowspan="1" colspan="1">5.7</td><td rowspan="1" colspan="1">5.6</td><td rowspan="1" colspan="1">5.3</td><td rowspan="1" colspan="1">4.8</td><td rowspan="1" colspan="1">6.1</td></tr><tr><td rowspan="1" colspan="1">
                    <abbrev xmlns:xlink="http://www.w3.org/1999/xlink" xlink:title="ear length" id="ABBRID0E5CDK" xlink:type="simple">EL</abbrev>
                  </td><td rowspan="1" colspan="1">0.7</td><td rowspan="1" colspan="1">1.1</td><td rowspan="1" colspan="1">1.5</td><td rowspan="1" colspan="1">1.5</td><td rowspan="1" colspan="1">1.2</td><td rowspan="1" colspan="1">1.2</td><td rowspan="1" colspan="1">1.0</td><td rowspan="1" colspan="1">1.2</td><td rowspan="1" colspan="1">1.3</td><td rowspan="1" colspan="1">1.4</td><td rowspan="1" colspan="1">1.4</td></tr><tr><td rowspan="1" colspan="1">
                    <abbrev xmlns:xlink="http://www.w3.org/1999/xlink" xlink:title="internarial distance" id="ABBRID0EIEDK" xlink:type="simple">IN</abbrev>
                  </td><td rowspan="1" colspan="1">2.4</td><td rowspan="1" colspan="1">2.3</td><td rowspan="1" colspan="1">2.4</td><td rowspan="1" colspan="1">2.2</td><td rowspan="1" colspan="1">2.0</td><td rowspan="1" colspan="1">2.0</td><td rowspan="1" colspan="1">2.3</td><td rowspan="1" colspan="1">2.2</td><td rowspan="1" colspan="1">2.2</td><td rowspan="1" colspan="1">2.1</td><td rowspan="1" colspan="1">2.3</td></tr></tbody></table></table-wrap></tp:treatment-sec><tp:treatment-sec sec-type="description" id="SECID0ENFDK"><title>Description of holotype</title><p><bold>(Figs <xref ref-type="fig" rid="F5">5</xref>, <xref ref-type="fig" rid="F6">6</xref>).</bold> Adult male <abbrev xmlns:xlink="http://www.w3.org/1999/xlink" xlink:title="snout-vent length" id="ABBRID0E5FDK" xlink:type="simple">SVL</abbrev> 69.5 mm; head moderate in length (<abbrev xmlns:xlink="http://www.w3.org/1999/xlink" xlink:title="head length" id="ABBRID0ECGDK" xlink:type="simple">HL</abbrev>/<abbrev xmlns:xlink="http://www.w3.org/1999/xlink" xlink:title="snout-vent length" id="ABBRID0EGGDK" xlink:type="simple">SVL</abbrev> 0.27), width (<abbrev xmlns:xlink="http://www.w3.org/1999/xlink" xlink:title="head width" id="ABBRID0EKGDK" xlink:type="simple">HW</abbrev>/<abbrev xmlns:xlink="http://www.w3.org/1999/xlink" xlink:title="head length" id="ABBRID0EOGDK" xlink:type="simple">HL</abbrev> 0.68), depth (<abbrev xmlns:xlink="http://www.w3.org/1999/xlink" xlink:title="head depth" id="ABBRID0ESGDK" xlink:type="simple">HD</abbrev>/<abbrev xmlns:xlink="http://www.w3.org/1999/xlink" xlink:title="head length" id="ABBRID0EWGDK" xlink:type="simple">HL</abbrev> 0.38), distinct from neck, triangular in dorsal profile; lores slightly concave anteriorly, weakly inflated posteriorly; prefrontal region weakly concave; canthus rostralis rounded; snout elongate (<abbrev xmlns:xlink="http://www.w3.org/1999/xlink" xlink:title="eye to snout distance or snout length" id="ABBRID0E1GDK" xlink:type="simple">ES</abbrev>/<abbrev xmlns:xlink="http://www.w3.org/1999/xlink" xlink:title="head length" id="ABBRID0E5GDK" xlink:type="simple">HL</abbrev> 0.42), rounded in dorsal profile; eye large (<abbrev xmlns:xlink="http://www.w3.org/1999/xlink" xlink:title="eye diameter" id="ABBRID0ECHDK" xlink:type="simple">ED</abbrev>/<abbrev xmlns:xlink="http://www.w3.org/1999/xlink" xlink:title="head length" id="ABBRID0EGHDK" xlink:type="simple">HL</abbrev> 0.21); ear opening obliquely elliptical, small; eye to ear distance greater than diameter of eye; rostral rectangular, divided by a dorsal furrow, bordered posteriorly by large left and right supranasals and one smaller azygous internasal, bordered laterally by first supralabials; external nares bordered anteriorly by rostral, dorsally by large supranasal, posteriorly by two unequally sized smaller postnasals, bordered ventrally by first supralabial; 9R/9L rectangular supralabials, second through seventh supralabials nearly same size as first, then tapering below eye; 9R/9L infralabials tapering smoothly to just below and slightly past posterior margin of eye; scales of rostrum and lores flat to slightly domed, larger than granular scales on top of head and occiput; scales of occiput intermixed with distinct, small tubercles; superciliaries subrectangular, largest anterodorsally; mental triangular, bordered laterally by first infralabials and posteriorly by large left and right trapezoidal postmentals contacting medially for 50% of their length posterior to mental; one row of enlarged, square to rectangular sublabials extending posteriorly to first (L) and fourth (R) infralabial; gular and throat scales small, granular, grading posteriorly into slightly larger, flatter, smooth, imbricate, pectoral, and ventral scales.</p><fig id="F5" position="float" orientation="portrait"><object-id xmlns:xlink="http://www.w3.org/1999/xlink" content-type="doi" xlink:type="simple">10.3897/zookeys.1164.101263.figure5</object-id><object-id xmlns:xlink="http://www.w3.org/1999/xlink" content-type="arpha" xlink:type="simple">AE128011-8862-5573-ABD3-985ECDD2106C</object-id><label>Figure 5.</label><caption><p>Head of the holotype of <italic><tp:taxon-name><tp:taxon-name-part taxon-name-part-type="genus" reg="Cyrtodactylus">Cyrtodactylus</tp:taxon-name-part><tp:taxon-name-part taxon-name-part-type="species" reg="denticulatus">denticulatus</tp:taxon-name-part></tp:taxon-name></italic> sp. nov. AUP-00680 from the Chao Doi waterfall, Mae Meoi, Tha Song Yang District, Tak Province, Thailand <bold>A</bold> ventral view <bold>B</bold> dorsal view <bold>C</bold> right lateral view.</p></caption><graphic xmlns:xlink="http://www.w3.org/1999/xlink" xlink:href="zookeys-1164-063_article-101263__-g005.jpg" position="float" orientation="portrait" xlink:type="simple" id="oo_855851.jpg"><uri content-type="original_file" xlink:type="simple">https://binary.pensoft.net/fig/855851</uri></graphic></fig><fig id="F6" position="float" orientation="portrait"><object-id xmlns:xlink="http://www.w3.org/1999/xlink" content-type="doi" xlink:type="simple">10.3897/zookeys.1164.101263.figure6</object-id><object-id xmlns:xlink="http://www.w3.org/1999/xlink" content-type="arpha" xlink:type="simple">09E5841B-3EDD-5205-8EBB-87C2CDE96798</object-id><label>Figure 6.</label><caption><p>Holotype of <italic><tp:taxon-name><tp:taxon-name-part taxon-name-part-type="genus" reg="Cyrtodactylus">Cyrtodactylus</tp:taxon-name-part><tp:taxon-name-part taxon-name-part-type="species" reg="denticulatus">denticulatus</tp:taxon-name-part></tp:taxon-name></italic> sp. nov. AUP-00680 from the Chao Doi waterfall, Mae Meoi, Tha Song Yang District, Tak Province, Thailand <bold>A</bold> ventral view of the cloacal and femoral regions <bold>B</bold> ventral view of the left hand <bold>C</bold> ventral view of the left foot <bold>D</bold> dorsal view of the anterior section of the tail <bold>E</bold> ventral view of the tail showing the ventrolateral subcaudal ridge.</p></caption><graphic xmlns:xlink="http://www.w3.org/1999/xlink" xlink:href="zookeys-1164-063_article-101263__-g006.jpg" position="float" orientation="portrait" xlink:type="simple" id="oo_855852.jpg"><uri content-type="original_file" xlink:type="simple">https://binary.pensoft.net/fig/855852</uri></graphic></fig><p>Body relatively short (<abbrev xmlns:xlink="http://www.w3.org/1999/xlink" xlink:title="axilla to groin length" id="ABBRID0EMJDK" xlink:type="simple">AG</abbrev>/<abbrev xmlns:xlink="http://www.w3.org/1999/xlink" xlink:title="snout-vent length" id="ABBRID0EQJDK" xlink:type="simple">SVL</abbrev> 0.46) with well-defined denticulate ventrolateral folds; dorsal scales small, granular interspersed with larger, conical, semi-regularly arranged, weakly keeled tubercles; tubercles extend from occipital region onto base of tail and slightly beyond as paravertebral rows; smaller tubercles extend anteriorly onto nape and occiput, diminishing in size anteriorly; approximately 19 longitudinal rows of tubercles at midbody; approximately 20 paravertebral tubercles; small tubercles on flanks; 42 longitudinal rows of flat, imbricate, ventral scales much larger than dorsal scales; 158 transverse rows of ventral scales; 13 large, pore-bearing, precloacal scales; no deep precloacal groove or depression; and three rows of enlarged post-precloacal scales on midline.</p><p>Forelimbs moderate in stature, relatively short (<abbrev xmlns:xlink="http://www.w3.org/1999/xlink" xlink:title="humeral length" id="ABBRID0EWJDK" xlink:type="simple">HumL</abbrev>/<abbrev xmlns:xlink="http://www.w3.org/1999/xlink" xlink:title="snout-vent length" id="ABBRID0E1JDK" xlink:type="simple">SVL</abbrev> 0.13; <abbrev xmlns:xlink="http://www.w3.org/1999/xlink" xlink:title="forearm length" id="ABBRID0E5JDK" xlink:type="simple">ForL</abbrev>/<abbrev xmlns:xlink="http://www.w3.org/1999/xlink" xlink:title="snout-vent length" id="ABBRID0ECKDK" xlink:type="simple">SVL</abbrev> 14.7); granular scales of forearm larger than those on body, interspersed with slightly larger tubercles; palmar scales rounded, slightly raised, subimbricate; digits well-developed, relatively short, inflected at basal interphalangeal joints; digits narrower distal to inflections; subdigital lamellae wide, transversely expanded proximal to joint inflections, narrower lamellae distal to inflections; claws well-developed, claw base sheathed by a dorsal and ventral scale; 9R/9L expanded and 11R/11L unexpanded lamellae beneath the fourth finger; hind limbs longer and thicker than forelimbs, moderate in length (<abbrev xmlns:xlink="http://www.w3.org/1999/xlink" xlink:title="femur length" id="ABBRID0EGKDK" xlink:type="simple">FemL</abbrev>/<abbrev xmlns:xlink="http://www.w3.org/1999/xlink" xlink:title="snout-vent length" id="ABBRID0EKKDK" xlink:type="simple">SVL</abbrev> 18.4; <abbrev xmlns:xlink="http://www.w3.org/1999/xlink" xlink:title="tibia length" id="ABBRID0EOKDK" xlink:type="simple">TibL</abbrev>/<abbrev xmlns:xlink="http://www.w3.org/1999/xlink" xlink:title="snout-vent length" id="ABBRID0ESKDK" xlink:type="simple">SVL</abbrev> 0.09), covered dorsally by granular scales interspersed with moderately sized, conical tubercles dorsally and posteriorly and anteriorly by flat, larger, subimbricate scales; ventral scales of thigh flat, imbricate, larger than dorsals; subtibial scales flat, imbricate; one row of 8R/8L enlarged pore-bearing femoral scales not continuous with enlarged pore-bearing precloacal scales, terminating distally at knee; proximal femoral scales smaller than distal femorals, the former forming an abrupt union with much smaller, rounded, ventral scales of posteroventral margin of thigh; plantar scales raised, subimbricate; digits relatively long, well-developed, inflected at basal interphalangeal joints; 9R/9L wide, transversely expanded subdigital lamellae on fourth toe proximal to joint inflection extending onto sole, and 11R/11L unexpanded lamellae beneath the fourth toe distal to joint inflection; and claws well-developed, claw base sheathed by a dorsal and ventral scale.</p><p>Posterior one-fifth of tail regenerated, 83.0 mm long (<abbrev xmlns:xlink="http://www.w3.org/1999/xlink" xlink:title="tail length" id="ABBRID0EYKDK" xlink:type="simple">TL</abbrev>/<abbrev xmlns:xlink="http://www.w3.org/1999/xlink" xlink:title="snout-vent length" id="ABBRID0E3KDK" xlink:type="simple">SVL</abbrev> 1.19), 6.5 mm in width at base, tapering to a point; nearly square in cross-section; dorsal scales flat, intermixed with large tubercles forming spinose paravertebral rows; row of large dorsolateral caudal tubercles; large, posteriorly directed, spinose tubercles forming wide ventrolateral caudal fringe; much larger scales of ventrolateral fringe occur at regular intervals; medial subcaudals slightly enlarged, no enlarged single medial subcaudal longitudinal row; subcaudals, larger than dorsal caudals; small longitudinal ventrolateral subcaudal ridges; base of tail bearing hemipenal swellings; 3R/3L conical postcloacal tubercles at base of hemipenal swellings; and postcloacal scales flat, imbricate.</p></tp:treatment-sec><tp:treatment-sec sec-type="Coloration in life" id="SECID0EALDK"><title>Coloration in life</title><p><bold>(Fig. <xref ref-type="fig" rid="F4">4</xref>).</bold> Ground color of the head body, limbs, and tail tan; diffuse darker mottling on the top of the head; wide, cream-colored postorbital stripe extends across the occipital region from one eye to the other; faint whitish canthal markings; dark-brown, nuchal band bearing two posteriorly directed projections; paired dark-brown paravertebral blotches between forelimb insertions; three wide, dark brown, irregularly shaped and deeply emarginated body bands edged in slightly darker brown between the limb insertions; band interspaces bearing irregularly shaped scattered dark-brown markings; limbs generally unicolor tan; digits darkly banded; six wide pale-brown caudal bands separated by six paler colored bands; bands do not encircle tail; ventral surfaces of body and limbs beige, generally immaculate, subcaudal region generally darker; iris orange-gold in color bearing black vermiculations.</p></tp:treatment-sec><tp:treatment-sec sec-type="distribution" id="SECID0ENLDK"><title>Distribution.</title><p><italic><tp:taxon-name><tp:taxon-name-part taxon-name-part-type="genus" reg="Cyrtodactylus">Cyrtodactylus</tp:taxon-name-part><tp:taxon-name-part taxon-name-part-type="species" reg="denticulatus">denticulatus</tp:taxon-name-part></tp:taxon-name></italic> sp. nov. represents the northwestern-most species of the <italic><tp:taxon-name><tp:taxon-name-part taxon-name-part-type="genus" reg="Cyrtodactylus"/><tp:taxon-name-part taxon-name-part-type="species" reg="brevipalmatus">brevipalmatus</tp:taxon-name-part></tp:taxon-name></italic> group. At present, it is known only from the type locality at Chao Doi waterfall, Tha Song Yang District, Tak Province, western Thailand (Fig. <xref ref-type="fig" rid="F1">1</xref>).</p></tp:treatment-sec><tp:treatment-sec sec-type="etymology" id="SECID0EMMDK"><title>Etymology.</title><p>The specific epithet <italic><tp:taxon-name><tp:taxon-name-part taxon-name-part-type="genus" reg="Cyrtodactylus"/><tp:taxon-name-part taxon-name-part-type="species" reg="denticulatus">denticulatus</tp:taxon-name-part></tp:taxon-name></italic> is given as a noun in apposition, meaning “denticulate” or with small teeth, a reference to bearing small tooth-like dorsolateral and ventrolateral caudal tubercles and denticulate ventrolateral body folds.</p></tp:treatment-sec><tp:treatment-sec sec-type="comparisons" id="SECID0E3MDK"><title>Comparisons of categorical data</title><p><bold>(Tables <xref ref-type="table" rid="T2">2</xref>–<xref ref-type="table" rid="T4">4</xref>).</bold><italic><tp:taxon-name><tp:taxon-name-part taxon-name-part-type="genus" reg="Cyrtodactylus">Cyrtodactylus</tp:taxon-name-part><tp:taxon-name-part taxon-name-part-type="species" reg="denticulatus">denticulatus</tp:taxon-name-part></tp:taxon-name></italic> sp. nov. can be separated from all other species of the <italic><tp:taxon-name><tp:taxon-name-part taxon-name-part-type="genus" reg="Cyrtodactylus"/><tp:taxon-name-part taxon-name-part-type="species" reg="brevipalmatus">brevipalmatus</tp:taxon-name-part></tp:taxon-name></italic> group by having denticulate ventrolateral body folds and small ventrolateral subcaudal ridges. These characters were not observed in any other individuals of the <italic><tp:taxon-name><tp:taxon-name-part taxon-name-part-type="genus" reg="Cyrtodactylus"/><tp:taxon-name-part taxon-name-part-type="species" reg="brevipalmatus">brevipalmatus</tp:taxon-name-part></tp:taxon-name></italic> group (<italic>n</italic> = 51). The presence or absence of the following characters showed no intrapopulational variation. <italic><tp:taxon-name><tp:taxon-name-part taxon-name-part-type="genus" reg="Cyrtodactylus">Cyrtodactylus</tp:taxon-name-part><tp:taxon-name-part taxon-name-part-type="species" reg="denticulatus">denticulatus</tp:taxon-name-part></tp:taxon-name></italic> sp. nov. can be separated from <italic><tp:taxon-name><tp:taxon-name-part taxon-name-part-type="genus" reg="Cyrtodactylus">C.</tp:taxon-name-part><tp:taxon-name-part taxon-name-part-type="species" reg="brevipalmatus">brevipalmatus</tp:taxon-name-part></tp:taxon-name></italic>, <tp:taxon-name><tp:taxon-name-part taxon-name-part-type="genus" reg="Cyrtodactylus">C.</tp:taxon-name-part><tp:taxon-name-part taxon-name-part-type="uncertainty-rank">cf.</tp:taxon-name-part><tp:taxon-name-part taxon-name-part-type="species" reg="ngati">ngati</tp:taxon-name-part></tp:taxon-name>1, <tp:taxon-name><tp:taxon-name-part taxon-name-part-type="genus" reg="Cyrtodactylus">C.</tp:taxon-name-part><tp:taxon-name-part taxon-name-part-type="uncertainty-rank">cf.</tp:taxon-name-part><tp:taxon-name-part taxon-name-part-type="species" reg="ngati">ngati</tp:taxon-name-part></tp:taxon-name>2, <italic><tp:taxon-name><tp:taxon-name-part taxon-name-part-type="genus" reg="Cyrtodactylus">C.</tp:taxon-name-part><tp:taxon-name-part taxon-name-part-type="species" reg="fluvicavus">fluvicavus</tp:taxon-name-part></tp:taxon-name></italic>, <italic><tp:taxon-name><tp:taxon-name-part taxon-name-part-type="genus" reg="Cyrtodactylus">C.</tp:taxon-name-part><tp:taxon-name-part taxon-name-part-type="species" reg="interdigitalis">interdigitalis</tp:taxon-name-part></tp:taxon-name></italic>, <italic><tp:taxon-name><tp:taxon-name-part taxon-name-part-type="genus" reg="Cyrtodactylus">C.</tp:taxon-name-part><tp:taxon-name-part taxon-name-part-type="species" reg="ngati">ngati</tp:taxon-name-part></tp:taxon-name></italic>3, <italic><tp:taxon-name><tp:taxon-name-part taxon-name-part-type="genus" reg="Cyrtodactylus">C.</tp:taxon-name-part><tp:taxon-name-part taxon-name-part-type="species" reg="rukhadeva">rukhadeva</tp:taxon-name-part></tp:taxon-name></italic>, and <italic><tp:taxon-name><tp:taxon-name-part taxon-name-part-type="genus" reg="Cyrtodactylus">C.</tp:taxon-name-part></tp:taxon-name></italic> sp. 13 by have large as opposed to small dorsolateral caudal tubercles and a ventrolateral caudal fringe. It differs from <tp:taxon-name><tp:taxon-name-part taxon-name-part-type="genus" reg="Cyrtodactylus">C.</tp:taxon-name-part><tp:taxon-name-part taxon-name-part-type="uncertainty-rank">cf.</tp:taxon-name-part><tp:taxon-name-part taxon-name-part-type="species" reg="ngati">ngati</tp:taxon-name-part></tp:taxon-name>1, <tp:taxon-name><tp:taxon-name-part taxon-name-part-type="genus" reg="Cyrtodactylus">C.</tp:taxon-name-part><tp:taxon-name-part taxon-name-part-type="uncertainty-rank">cf.</tp:taxon-name-part><tp:taxon-name-part taxon-name-part-type="species" reg="ngati">ngati</tp:taxon-name-part></tp:taxon-name>2, <italic><tp:taxon-name><tp:taxon-name-part taxon-name-part-type="genus" reg="Cyrtodactylus">C.</tp:taxon-name-part><tp:taxon-name-part taxon-name-part-type="species" reg="interdigitalis">interdigitalis</tp:taxon-name-part></tp:taxon-name></italic>, <italic><tp:taxon-name><tp:taxon-name-part taxon-name-part-type="genus" reg="Cyrtodactylus">C.</tp:taxon-name-part><tp:taxon-name-part taxon-name-part-type="species" reg="ngati">ngati</tp:taxon-name-part></tp:taxon-name></italic>3, <italic><tp:taxon-name><tp:taxon-name-part taxon-name-part-type="genus" reg="Cyrtodactylus">C.</tp:taxon-name-part><tp:taxon-name-part taxon-name-part-type="species" reg="rivularis">rivularis</tp:taxon-name-part></tp:taxon-name></italic>, <italic><tp:taxon-name><tp:taxon-name-part taxon-name-part-type="genus" reg="Cyrtodactylus">C.</tp:taxon-name-part><tp:taxon-name-part taxon-name-part-type="species" reg="rukhadeva">rukhadeva</tp:taxon-name-part></tp:taxon-name></italic>, <italic><tp:taxon-name><tp:taxon-name-part taxon-name-part-type="genus" reg="Cyrtodactylus">C.</tp:taxon-name-part></tp:taxon-name></italic> sp. 11, and <italic><tp:taxon-name><tp:taxon-name-part taxon-name-part-type="genus" reg="Cyrtodactylus">C.</tp:taxon-name-part></tp:taxon-name></italic> sp. 13 by having ventrolateral heterogeneous ventrolateral caudal fringe scales. It differs from all species except <italic><tp:taxon-name><tp:taxon-name-part taxon-name-part-type="genus" reg="Cyrtodactylus">C.</tp:taxon-name-part><tp:taxon-name-part taxon-name-part-type="species" reg="kochangensis">kochangensis</tp:taxon-name-part></tp:taxon-name></italic>, <italic><tp:taxon-name><tp:taxon-name-part taxon-name-part-type="genus" reg="Cyrtodactylus">C.</tp:taxon-name-part><tp:taxon-name-part taxon-name-part-type="species" reg="rivularis">rivularis</tp:taxon-name-part></tp:taxon-name></italic>, <italic><tp:taxon-name><tp:taxon-name-part taxon-name-part-type="genus" reg="Cyrtodactylus">C.</tp:taxon-name-part><tp:taxon-name-part taxon-name-part-type="species" reg="rukhadeva">rukhadeva</tp:taxon-name-part></tp:taxon-name></italic>, <italic><tp:taxon-name><tp:taxon-name-part taxon-name-part-type="genus" reg="Cyrtodactylus">C.</tp:taxon-name-part></tp:taxon-name></italic> sp. 11, and <italic><tp:taxon-name><tp:taxon-name-part taxon-name-part-type="genus" reg="Cyrtodactylus">C.</tp:taxon-name-part><tp:taxon-name-part taxon-name-part-type="species" reg="thongphaphumensis">thongphaphumensis</tp:taxon-name-part></tp:taxon-name></italic> by having a square cross-section of the tail. It differs from all species except <italic><tp:taxon-name><tp:taxon-name-part taxon-name-part-type="genus" reg="Cyrtodactylus">C.</tp:taxon-name-part><tp:taxon-name-part taxon-name-part-type="species" reg="brevipalmatus">brevipalmatus</tp:taxon-name-part></tp:taxon-name></italic>, <tp:taxon-name><tp:taxon-name-part taxon-name-part-type="genus" reg="Cyrtodactylus">C.</tp:taxon-name-part><tp:taxon-name-part taxon-name-part-type="uncertainty-rank">cf.</tp:taxon-name-part><tp:taxon-name-part taxon-name-part-type="species" reg="ngati">ngati</tp:taxon-name-part></tp:taxon-name>1, <tp:taxon-name><tp:taxon-name-part taxon-name-part-type="genus" reg="Cyrtodactylus">C.</tp:taxon-name-part><tp:taxon-name-part taxon-name-part-type="uncertainty-rank">cf.</tp:taxon-name-part><tp:taxon-name-part taxon-name-part-type="species" reg="ngati">ngati</tp:taxon-name-part></tp:taxon-name>2, <italic><tp:taxon-name><tp:taxon-name-part taxon-name-part-type="genus" reg="Cyrtodactylus">C.</tp:taxon-name-part><tp:taxon-name-part taxon-name-part-type="species" reg="fluvicavus">fluvicavus</tp:taxon-name-part></tp:taxon-name></italic>, <italic><tp:taxon-name><tp:taxon-name-part taxon-name-part-type="genus" reg="Cyrtodactylus">C.</tp:taxon-name-part><tp:taxon-name-part taxon-name-part-type="species" reg="ngati">ngati</tp:taxon-name-part></tp:taxon-name></italic>, <italic><tp:taxon-name><tp:taxon-name-part taxon-name-part-type="genus" reg="Cyrtodactylus">C.</tp:taxon-name-part><tp:taxon-name-part taxon-name-part-type="species" reg="ngati">ngati</tp:taxon-name-part></tp:taxon-name></italic>3, <italic><tp:taxon-name><tp:taxon-name-part taxon-name-part-type="genus" reg="Cyrtodactylus">C.</tp:taxon-name-part><tp:taxon-name-part taxon-name-part-type="species" reg="thongphaphumensis">thongphaphumensis</tp:taxon-name-part></tp:taxon-name></italic> and <italic><tp:taxon-name><tp:taxon-name-part taxon-name-part-type="genus" reg="Cyrtodactylus">C.</tp:taxon-name-part><tp:taxon-name-part taxon-name-part-type="species" reg="uthaiensis">uthaiensis</tp:taxon-name-part></tp:taxon-name></italic> in having slightly enlarged medial subcaudal scales. <italic><tp:taxon-name><tp:taxon-name-part taxon-name-part-type="genus" reg="Cyrtodactylus">Cyrtodactylus</tp:taxon-name-part><tp:taxon-name-part taxon-name-part-type="species" reg="denticulatus">denticulatus</tp:taxon-name-part></tp:taxon-name></italic> sp. nov. can be differentiated from <italic><tp:taxon-name><tp:taxon-name-part taxon-name-part-type="genus" reg="Cyrtodactylus">C.</tp:taxon-name-part><tp:taxon-name-part taxon-name-part-type="species" reg="interdigitalis">interdigitalis</tp:taxon-name-part></tp:taxon-name></italic>, <italic><tp:taxon-name><tp:taxon-name-part taxon-name-part-type="genus" reg="Cyrtodactylus">C.</tp:taxon-name-part><tp:taxon-name-part taxon-name-part-type="species" reg="rivularis">rivularis</tp:taxon-name-part></tp:taxon-name></italic>, and <italic><tp:taxon-name><tp:taxon-name-part taxon-name-part-type="genus" reg="Cyrtodactylus">C.</tp:taxon-name-part><tp:taxon-name-part taxon-name-part-type="species" reg="rukhadeva">rukhadeva</tp:taxon-name-part></tp:taxon-name></italic> by lacking an enlarged longitudinal row of medial subcaudals. From <italic><tp:taxon-name><tp:taxon-name-part taxon-name-part-type="genus" reg="Cyrtodactylus">C.</tp:taxon-name-part><tp:taxon-name-part taxon-name-part-type="species" reg="interdigitalis">interdigitalis</tp:taxon-name-part></tp:taxon-name></italic> and <italic><tp:taxon-name><tp:taxon-name-part taxon-name-part-type="genus" reg="Cyrtodactylus">C.</tp:taxon-name-part><tp:taxon-name-part taxon-name-part-type="species" reg="uthaiensis">uthaiensis</tp:taxon-name-part></tp:taxon-name></italic> it differs by lacking intermittently enlarged, medially furrowed, and posteriorly emarginate medial subcaudals. Being that this species is known from only one specimen we acknowledge that some of the meristic differences in Tables <xref ref-type="table" rid="T2">2</xref>–<xref ref-type="table" rid="T4">4</xref> may eventually prove not be diagnostic with the addition of more specimens just as other meristic characters may prove to be statistically diagnosable. Until then, we refrain from including metric characters in the diagnosis. Potential diagnostic meristic characters are highlighted (Tables <xref ref-type="table" rid="T2">2</xref>–<xref ref-type="table" rid="T4">4</xref>).</p></tp:treatment-sec><tp:treatment-sec sec-type="natural history" id="SECID0EG2DK"><title>Natural history.</title><p>The holotype was collected at night between 19.00–23.00 hours in a bamboo forest near a rocky stream. The lizard was found on a bamboo branch 4 m above a large granite boulder (Fig. <xref ref-type="fig" rid="F7">7</xref>). The habitat was composed of large Bamboo (<italic><tp:taxon-name><tp:taxon-name-part taxon-name-part-type="genus" reg="Dendrocalamus">Dendrocalamus</tp:taxon-name-part><tp:taxon-name-part taxon-name-part-type="species" reg="copelandii">copelandii</tp:taxon-name-part></tp:taxon-name></italic>) <tp:taxon-name><tp:taxon-name-part taxon-name-part-type="family">Myrtaceae</tp:taxon-name-part></tp:taxon-name> (<italic><tp:taxon-name><tp:taxon-name-part taxon-name-part-type="genus" reg="Syzygium">Syzygium</tp:taxon-name-part></tp:taxon-name></italic> sp.) and dipterocarp trees (<italic><tp:taxon-name><tp:taxon-name-part taxon-name-part-type="genus" reg="Anisoptera">Anisoptera</tp:taxon-name-part><tp:taxon-name-part taxon-name-part-type="species" reg="costata">costata</tp:taxon-name-part></tp:taxon-name></italic>) (Fig. <xref ref-type="fig" rid="F5">5</xref>). We speculate <italic><tp:taxon-name><tp:taxon-name-part taxon-name-part-type="genus" reg="Cyrtodactylus">C.</tp:taxon-name-part><tp:taxon-name-part taxon-name-part-type="species" reg="denticulatus">denticulatus</tp:taxon-name-part></tp:taxon-name></italic> sp. nov. is an arboreal specialist that generally resides in the upper canopy similar to <italic><tp:taxon-name><tp:taxon-name-part taxon-name-part-type="genus" reg="Cyrtodactylus">C.</tp:taxon-name-part><tp:taxon-name-part taxon-name-part-type="species" reg="brevipalmatus">brevipalmatus</tp:taxon-name-part></tp:taxon-name></italic> and <italic><tp:taxon-name><tp:taxon-name-part taxon-name-part-type="genus" reg="Cyrtodactylus">C.</tp:taxon-name-part><tp:taxon-name-part taxon-name-part-type="species" reg="elok">elok</tp:taxon-name-part></tp:taxon-name></italic> (Grismer 2011). At the type locality, <italic><tp:taxon-name><tp:taxon-name-part taxon-name-part-type="genus" reg="Cyrtodactylus">C.</tp:taxon-name-part><tp:taxon-name-part taxon-name-part-type="species" reg="denticulatus">denticulatus</tp:taxon-name-part></tp:taxon-name></italic> sp. nov. was recorded in sympatry with <italic><tp:taxon-name><tp:taxon-name-part taxon-name-part-type="genus" reg="Cyrtodactylus">Cyrtodactylus</tp:taxon-name-part></tp:taxon-name></italic> sp. 1 (<xref ref-type="bibr" rid="B3">Chomdej et al. 2021</xref>), <italic><tp:taxon-name><tp:taxon-name-part taxon-name-part-type="genus" reg="Trimeresurus">Trimeresurus</tp:taxon-name-part><tp:taxon-name-part taxon-name-part-type="species" reg="guoi">guoi</tp:taxon-name-part></tp:taxon-name></italic>, <italic><tp:taxon-name><tp:taxon-name-part taxon-name-part-type="genus" reg="Ansonia">Ansonia</tp:taxon-name-part><tp:taxon-name-part taxon-name-part-type="species" reg="inthanon">inthanon</tp:taxon-name-part></tp:taxon-name></italic>, <italic><tp:taxon-name><tp:taxon-name-part taxon-name-part-type="genus" reg="Rhacophorus">Rhacophorus</tp:taxon-name-part><tp:taxon-name-part taxon-name-part-type="species" reg="rhodopus">rhodopus</tp:taxon-name-part></tp:taxon-name></italic>, and <italic><tp:taxon-name><tp:taxon-name-part taxon-name-part-type="genus" reg="Theloderma">Theloderma</tp:taxon-name-part><tp:taxon-name-part taxon-name-part-type="species" reg="albopunctatum">albopunctatum</tp:taxon-name-part></tp:taxon-name></italic>.</p><fig id="F7" position="float" orientation="portrait"><object-id xmlns:xlink="http://www.w3.org/1999/xlink" content-type="doi" xlink:type="simple">10.3897/zookeys.1164.101263.figure7</object-id><object-id xmlns:xlink="http://www.w3.org/1999/xlink" content-type="arpha" xlink:type="simple">A3891496-157D-5349-BF5B-267557DE1CDC</object-id><label>Figure 7.</label><caption><p>Habitat of <italic><tp:taxon-name><tp:taxon-name-part taxon-name-part-type="genus" reg="Cyrtodactylus">Cyrtodactylus</tp:taxon-name-part><tp:taxon-name-part taxon-name-part-type="species" reg="denticulatus">denticulatus</tp:taxon-name-part></tp:taxon-name></italic> sp. nov. AUP-00680 from the Chao Doi waterfall, Mae Meoi, Tha Song Yang District, Tak Province, Thailand.</p></caption><graphic xmlns:xlink="http://www.w3.org/1999/xlink" xlink:href="zookeys-1164-063_article-101263__-g007.jpg" position="float" orientation="portrait" xlink:type="simple" id="oo_855853.jpg"><uri content-type="original_file" xlink:type="simple">https://binary.pensoft.net/fig/855853</uri></graphic></fig></tp:treatment-sec><tp:treatment-sec><!--Section generated to contain objects referenced in tp:taxon-treatment.--><fig id="F1" position="float" orientation="portrait"><object-id xmlns:xlink="http://www.w3.org/1999/xlink" content-type="doi" xlink:type="simple">10.3897/zookeys.1164.101263.figure1</object-id><object-id xmlns:xlink="http://www.w3.org/1999/xlink" content-type="arpha" xlink:type="simple">469C404E-0822-5DB1-B904-F3FC7DB70882</object-id><label>Figure 1.</label><caption><p>Distribution of the species of the <italic><tp:taxon-name><tp:taxon-name-part taxon-name-part-type="genus" reg="Cyrtodactylus">Cyrtodactylus</tp:taxon-name-part><tp:taxon-name-part taxon-name-part-type="species" reg="brevipalmatus">brevipalmatus</tp:taxon-name-part></tp:taxon-name></italic> group and the localities of the specimens used in this analysis. Stars denote type localities and white circles represent the localities of unsampled populations photographed in social media.</p></caption><graphic xmlns:xlink="http://www.w3.org/1999/xlink" xlink:href="zookeys-1164-063_article-101263__-g001.jpg" position="float" orientation="portrait" xlink:type="simple" id="oo_855847.jpg"><uri content-type="original_file" xlink:type="simple">https://binary.pensoft.net/fig/855847</uri></graphic></fig></tp:treatment-sec><ref-list><ref id="B3"><mixed-citation xmlns:xlink="http://www.w3.org/1999/xlink" xlink:type="simple"><person-group><name name-style="western"><surname>Chomdej</surname><given-names>S</given-names></name><name name-style="western"><surname>Pradit</surname><given-names>W</given-names></name><name name-style="western"><surname>Suwannapoom</surname><given-names>C</given-names></name><name name-style="western"><surname>Pawangkhanant</surname><given-names>P</given-names></name><name name-style="western"><surname>Nganvongpanit</surname><given-names>K</given-names></name><name name-style="western"><surname>Poyarkov</surname><given-names>NA</given-names></name><name name-style="western"><surname>Che</surname><given-names>J</given-names></name><name name-style="western"><surname>Gao</surname><given-names>Y</given-names></name><name name-style="western"><surname>Gong</surname><given-names>S</given-names></name></person-group> (<year>2021</year>) Phylogenetic analyses of distantly related clades of bent-toed geckos (genus <italic><tp:taxon-name><tp:taxon-name-part taxon-name-part-type="genus">Cyrtodactylus</tp:taxon-name-part></tp:taxon-name></italic>) reveal an unprecedented amount of cryptic diversity in northern and western Thailand. Scientific Reports 11(1): e2328. <ext-link xlink:type="simple" ext-link-type="doi" xlink:href="10.1038/s41598-020-70640-8">https://doi.org/10.1038/s41598-020-70640-8</ext-link></mixed-citation></ref></ref-list></tp:taxon-treatment>
