# Supplementary material for: ﻿A new species of the Cyrtodactylusbrevipalmatus group (Squamata, Gekkonidae) from Tak Province, northwestern Thailand
Source: Zookeys. 2023 May 29;1164:63–88. doi: 10.3897/zookeys.1164.101263 (PMC10242404; doi:10.3897/zookeys.1164.101263)
Supplement: Supplementary material 1 — Dataset of meristic, normalized morphometric, and categorical characters [file zookeys-1164-063_article-101263__-s001.csv]

species	SVL	AG	HumL	ForL	FemL	TibL	HL	HW	HD	ED	EE	ES	EN	IO	EL	IN	SL	IL	PVT	LRT	VS	VSM	TL4E	TL4U	TL4T	FL4E	FL4U	FL4T	FS	PCS	BB	VFD	DCT	VFL1	VFL2	TLcross	SC1	SC2	SC3	SC4
rukhadeva	1.874481818	1.528076012	0.979741555	0.939332239	1.063770061	1.008535398	1.294925551	1.146297993	0.937265524	0.681708308	0.781447023	0.900480083	0.773788092	0.589524947	0.076996072	0.327613893	9	11	30	19	38	165	9	12	21	8	11	19	22	17	3	absent	small	small	yes	square	no	yes	no	no
rukhadeva	1.855519156	1.518503449	1.040887813	0.895304321	1.089469562	0.966457992	1.288311126	1.135780664	0.942163633	0.624362223	0.797650908	0.895427588	0.768153525	0.457238922	0.001050037	0.329335331	11	10	27	19	34	154	9	11	20	9	10	19	17	17	3	absent	small	small	yes	square	no	yes	no	no
rukhadeva	1.854731017	1.536546595	0.925634373	0.978291722	1.041029052	1.045768908	1.300778532	1.15560458	0.932931279	0.732452787	0.767108508	0.904950942	0.778774016	0.706582381	0.144199301	0.326090625	9	11	30	20	43	152	9	11	18	8	9	17	16	13	3	absent	small	small	yes	square	no	yes	no	no
rukhadeva	1.834674974	1.454594594	1.003699777	0.960484318	1.049019978	1.007638467	1.308935327	1.1346969	0.874688132	0.700121024	0.734803564	0.885303734	0.744164537	0.683266742	0.227432168	0.32389264	11	10	26	18	38	162	8	11	19	7	10	17	18	15	4	absent	small	small	yes	square	no	yes	no	no
rukhadeva	1.856184927	1.472434086	0.913721014	0.927577027	1.035991519	1.02623987	1.295539792	1.13969494	0.948526729	0.706694295	0.7897881	0.90745689	0.775640432	0.663366573	0.168971317	0.334663936	13	10	28	19	36	158	9	13	22	8	11	17	18	15	4	absent	small	small	yes	square	no	yes	no	no
rukhadeva	1.866759783	1.475512586	1.075358609	0.939126174	1.048534173	1.020842621	1.306842365	1.159329842	0.904228808	0.753395474	0.730259149	0.911941447	0.78258763	0.727331254	0.051768136	0.361804504	13	10	27	18	37	157	9	12	21	8	10	18	16	14	4	absent	small	small	yes	square	no	yes	no	no
rukhadeva	1.877025616	1.471194454	1.034367897	0.999282367	0.988310255	1.040432544	1.307421797	1.152602861	0.898754378	0.715122295	0.718925403	0.924720521	0.786524701	0.713682497	0.098840894	0.379402228	11	10	27	18	37	159	10	12	22	8	10	18	14	13	4	absent	small	small	yes	square	no	yes	no	no
rukhadeva	1.873146151	1.487398918	1.055721881	0.959916933	1.0599281	1.028088965	1.301014035	1.096441257	0.894291665	0.683564682	0.701938481	0.89007254	0.745176578	0.722294085	0.066117885	0.362411934	12	10	30	19	39	168	9	15	14	8	12	20	13	15	3	absent	small	small	yes	square	no	yes	no	no
rukhadeva	1.864748336	1.469303063	1.033041474	0.951280402	1.071947332	1.029958519	1.3210763	1.137379391	0.940638057	0.733324929	0.776439837	0.922387274	0.784368555	0.726733781	0.054089231	0.354671958	13	11	30	19	34	160	10	13	23	8	12	20	13	15	3	absent	small	small	yes	square	no	yes	no	no
rukhadeva	1.788733859	1.481951058	1.050763771	0.96650923	1.031942548	1.037096762	1.306668443	1.135690883	0.917399455	0.720765753	0.728734085	0.918647688	0.781581289	0.727179268	0.037407516	0.375872193	12	10	26	19	35	161	10	13	23	8	12	20	14	14	5	absent	small	small	yes	square	no	yes	no	no
sp.13	1.803798408	1.44930444	0.944124556	0.944866957	1.067937071	1.007362046	1.272490186	1.109996975	0.906290559	0.671460636	0.748273817	0.88127659	0.759537156	0.735222217	0.15394439	0.339531589	12	10	34	18	37	159	9	12	21	8	11	19	18	14	3	absent	small	small	yes	circular	no	no	no	no
sp.14	1.862787098	1.449296931	0.944076922	0.944858827	1.067927133	1.007362986	1.27249175	1.109994974	0.906295707	0.671424939	0.748240356	0.881280648	0.75954281	0.735186239	0.153947354	0.339533423	15	11	37	20	36	165	7	12	19	8	10	18	17	16	3	absent	small	small	yes	circular	no	no	no	no
cf. ngati2	1.940018155	1.594780418	1.013160188	1.023816204	1.167491141	1.101205648	1.337900139	1.150088248	0.952215495	0.716987576	0.80158308	0.935674073	0.799089855	0.647893463	0.027658618	0.368525434	9	10	32	24	36	166	8	10	18	7	9	16	15	13	3	absent	small	small	yes	circular	yes	no	no	no
cf. ngati2	1.890197386	1.594782484	1.013185936	1.023821102	1.167487851	1.101206136	1.337897462	1.15008636	0.952226415	0.717086662	0.801579685	0.935670916	0.799088073	0.64820158	0.027691272	0.368556048	12	12	29	19	35	165	10	10	20	9	10	19	15	13	3	absent	small	small	yes	circular	yes	no	no	no
cf. ngati1	1.89181612	1.587804837	0.963694505	1.031003045	1.133296368	1.124250281	1.335775304	1.118995089	0.945342435	0.845953749	0.759660926	0.963221389	0.824314586	0.729842695	0.280381285	0.494407835	14	11	28	18	33	164	9	12	21	9	8	17	17	12	3	absent	small	small	yes	circular	yes	no	no	no
ngati3	1.921998431	1.578971912	0.936222204	0.990584513	1.118819605	1.078852266	1.321927197	1.116345388	0.944226861	0.691101529	0.807889977	0.933354474	0.799571622	0.773661514	0.075817462	0.416306659	13	10	28	19	37	159	10	11	21	8	10	18	16	15	3	absent	small	small	yes	circular	yes	no	no	no
ngati3	1.846584503	1.5794308	0.937180375	0.981946237	1.119155651	1.086084084	1.325015345	1.115546038	0.938342082	0.692521786	0.809451009	0.936189295	0.802083355	0.783239467	0.068887944	0.420401601	13	9	27	18	36	166	10	11	21	8	10	18	17	13	4	absent	small	small	yes	circular	yes	no	no	no
ngati3	1.869994	1.577386006	0.932910785	1.020438194	1.117658235	1.053859269	1.311254627	1.119107923	0.964564519	0.686193154	0.802495085	0.923557399	0.79089113	0.740560333	0.099765713	0.402154632	13	11	26	17	36	156	8	11	19	8	10	18	18	13	3	absent	small	small	yes	circular	yes	no	no	no
ngati4	1.867820908	1.502123175	0.868927076	1.019521248	1.13233901	1.065241261	1.326454532	1.107614827	0.908284989	0.719988287	0.791094458	0.938885675	0.826923228	0.748142911	0.513116518	0.432743873	10	8	27	19	33	158	10	11	21	8	10	18	16	13	3	absent	small	small	yes	circular	yes	no	no	no
interdigitalis	1.909502541	1.490316031	0.940833698	0.987872379	1.120224038	1.080858985	1.283621484	1.116233854	0.560266139	0.689166056	0.730351649	0.884415165	0.747286208	0.655955913	0.10087307	0.290942117	14	9	27	19	42	187	12	14	26	9	12	21	14	14	5	absent	small	small	yes	circular	no	yes	yes	no
interdigitalis	1.873901598	1.519661187	1.0000041	1.016441492	1.112860835	1.069922939	1.292155249	1.12318707	0.938499494	0.735725531	0.785016511	0.886321756	0.737505962	0.665041221	0.106154018	0.333167633	12	8	27	20	40	170	10	13	23	8	11	21	19	15	5	absent	small	small	yes	circular	no	yes	yes	no
interdigitalis	1.895201475	1.482753248	1.013407259	1.020111131	1.074780647	1.085983222	1.312712529	1.131446886	0.960262709	0.749305729	0.781291774	0.936773976	0.814493127	0.725093435	0.17285554	0.375361799	11	8	24	19	42	187	10	12	22	9	12	21	19	13	5	absent	small	small	yes	circular	no	yes	yes	no
interdigitalis	1.775974331	1.491026953	0.973878445	1.002818818	1.103005559	1.08142401	1.295090986	1.122523146	0.748491945	0.716259949	0.755082475	0.903484435	0.770332713	0.681904411	0.127400517	0.326268412	12	7	23	19	43	178	11	14	23	9	13	22	19	19	5	absent	small	small	yes	circular	no	yes	yes	no
C. sp. 11	1.833147112	1.533068307	1.01205749	0.993717663	1.128880653	1.094223955	1.303007602	1.137877712	0.752567625	0.70488193	0.783797931	0.917516247	0.779217218	0.612664542	0.076969264	0.354033563	8	9	30	18	34	160	9	10	19	10	9	19	17	13	3	absent	large	large	yes	square	no	no	no	no
ngati	1.822821645	1.470453833	0.914043671	0.985915451	1.06069784	1.053216605	1.30990325	1.085046473	0.843845432	0.557488958	0.765891599	0.857331782	0.80786658	0.747342822	-0.125795842	0.429404507	10	9	39	18	38	168	8	11	13	16	9	15	20	13	6	absent	small	small	no	circular	yes	no	no	no
ngati	1.833147112	1.473222551	0.90701021	0.99801213	1.06069784	1.043544857	1.309027616	1.080557908	0.859613113	0.61478673	0.740141368	0.882406348	0.800976314	0.73246969	-0.094315009	0.416568264	10	9	40	18	36	164	10	10	16	16	9	15	17	13	6	absent	small	small	no	circular	yes	no	no	no
ngati	1.840733235	1.470156376	0.91479931	0.984615846	1.06069784	1.054255688	1.309997324	1.085528702	0.842151433	0.551333178	0.768658073	0.854637899	0.808606835	0.748940715	-0.129177982	0.430783567	10	9	38	17	35	178	9	11	17	17	9	18	19	13	6	absent	small	small	no	circular	yes	no	no	no
brevipalmatus	1.837588438	1.523988234	0.976757616	0.977295477	1.056667353	1.025476764	1.278832289	1.103412864	0.893717624	0.705977415	0.742792898	0.859951998	0.745827575	0.730205801	-0.020023914	0.252131124	11	8	39	15	38	176	7	13	20	8	9	17	16	7	4	absent	small	small	no	circular	yes	no	no	no
brevipalmatus	1.850033258	1.468707728	0.949265209	0.956030972	1.057164931	1.011552343	1.272651561	1.106945889	0.862827423	0.63397211	0.74574689	0.863005207	0.713112379	0.667899024	0.107700852	0.363828841	12	10	37	16	38	170	8	11	19	8	11	19	10	7	6	absent	small	small	no	circular	yes	no	no	no
brevipalmatus	1.80685803	1.514975071	0.915802679	0.972671855	1.089278707	1.070675064	1.287290859	1.111690691	0.89271159	0.64619614	0.706803323	0.856878432	0.702950871	0.674875421	0.066812581	0.334202781	10	9	38	17	38	182	9	11	20	8	10	18	11	7	3	absent	small	small	no	circular	yes	no	no	no
brevipalmatus	1.8192148	1.487212777	0.983577559	0.918767774	1.074361468	1.002025818	1.254524812	1.096735748	0.864879546	0.727854272	0.761305253	0.847167493	0.727861893	0.621957197	0.127720763	0.316543755	14	11	29	16	36	154	8	11	19	7	10	17	16	8	5	absent	small	small	no	circular	yes	no	no	no
brevipalmatus	1.804752602	1.463785958	0.991078108	0.965652712	1.024193002	0.971474101	1.268459549	1.102548075	0.85845333	0.653773088	0.77451619	0.869952171	0.742670807	0.718285123	0.04556672	0.319351635	12	11	23	14	39	160	8	12	20	8	10	18	14	7	5	absent	small	small	no	circular	no	no	no	no
kochangensis	1.846522668	1.502443985	1.024033151	0.938997142	1.084689798	1.079387547	1.269530369	1.091571437	0.901781361	0.723552082	0.696337724	0.88440612	0.747047396	0.60452611	0.117541663	0.357518507	12	10	29	19	34	159	8	13	21	8	12	20	14	16	5	absent	large	large	no	square	no	no	no	no
kochangensis	1.778513012	1.505579124	0.995627408	0.954140599	1.053687366	1.01548636	1.303486748	1.140836857	0.911619982	0.690210627	0.760532879	0.913360164	0.783452924	0.683999785	0.046712837	0.362565027	13	9	38	19	35	172	9	12	21	8	10	18	14	16	5	absent	large	large	no	square	no	no	no	no
fluvicaus	1.857332496	1.525467824	0.943323982	1.012133559	1.096271034	1.024344589	1.311273	1.126362674	0.908294979	0.698395986	0.770217875	0.918187108	0.79179311	0.731919738	0.175462263	0.379969421	13	10	27	17	37	154	10	12	22	8	10	18	9	14	2	absent	small	small	no	circular	yes	no	no	no
fluvicaus	1.860338007	1.519078597	0.952834961	1.017420173	1.113848655	1.047929445	1.300620367	1.142152908	0.928400995	0.695895324	0.809516656	0.924646439	0.809707113	0.737823632	0.142758867	0.360432541	12	10	28	17	34	155	9	11	20	8	10	18	11	15	2	absent	small	small	no	circular	yes	no	no	no
fluvicaus	1.84260924	1.522876237	0.977811461	1.035502574	1.109907507	1.028153519	1.304247423	1.125685277	0.92294369	0.701872193	0.768773844	0.931937392	0.783027736	0.733917953	0.243243354	0.402858899	13	10	27	14	33	155	9	10	19	8	10	18	11	14	2	absent	small	small	no	circular	yes	no	no	no
fluvicaus	1.835056102	1.510140604	0.939344399	1.026338449	1.150326872	1.025712693	1.318241765	1.137163769	0.90357326	0.690058378	0.783269573	0.936363148	0.80405887	0.722401895	0.165808785	0.369294209	12	10	27	16	30	172	9	12	21	8	11	19	12	15	2	absent	small	small	no	circular	yes	no	no	no
fluvicaus	1.88536122	1.515174004	0.951767197	1.016031502	1.122620324	1.009202973	1.306319079	1.142293869	0.900574247	0.683675533	0.758932634	0.926698816	0.794626862	0.728455936	0.229089272	0.351661548	12	10	28	17	36	164	11	11	22	7	10	17	11	14	3	absent	small	small	no	circular	yes	no	no	no
fluvicaus	1.81756537	1.535081902	0.940691279	0.984339366	1.096890614	1.027576033	1.29674963	1.155978411	0.902858732	0.685725776	0.768312234	0.913789602	0.782092503	0.725819314	0.239747313	0.37542496	13	10	26	18	37	175	10	15	25	9	9	18	11	15	2	absent	small	small	no	circular	yes	no	no	no
fluvicaus	1.893206753	1.53473888	0.942912035	0.996130251	1.109149589	1.038958503	1.302894513	1.148188943	0.909006206	0.69385354	0.779304805	0.92126173	0.781189283	0.723065401	0.221936374	0.402157088	12	10	28	16	39	170	9	13	22	7	10	17	12	15	2	absent	small	small	no	circular	yes	no	no	no
thongphahumensis	1.863917377	1.542045834	0.924558753	0.97775548	1.107463262	1.021348198	1.299133865	1.161657177	0.892374337	0.699203547	0.771143797	0.897844663	0.77839927	0.732697916	0.041317824	0.361987088	12	8	35	21	34	173	10	12	22	8	12	20	12	17	2	absent	large	large	no	square	yes	no	no	no
thongphahumensis	1.866287339	1.527686978	0.855827486	0.958869736	1.063093938	1.00346566	1.318634158	1.153778749	0.884984278	0.706312483	0.769280667	0.928247242	0.783994177	0.738724722	0.176494409	0.378815096	13	9	33	19	33	158	10	14	24	7	12	19	16	15	2	absent	large	large	no	square	yes	no	no	no
thongphahumensis	1.867467488	1.545006961	0.951848899	0.963514821	1.087735686	1.023944913	1.300791127	1.193422898	0.895231195	0.696969734	0.77565214	0.895763613	0.776026982	0.760822924	0.17673244	0.340202212	13	10	34	20	33	156	10	13	23	7	12	19	16	15	2	absent	large	large	no	square	yes	no	no	no
thongphahumensis	1.864511081	1.526059514	0.954074944	0.991206964	1.096758141	1.025210591	1.300861637	1.142841414	0.886322999	0.698829974	0.77067706	0.897496638	0.763279283	0.74018032	0.079226132	0.300874551	14	11	36	20	34	166	8	12	20	8	11	19	15	15	2	absent	large	large	no	square	yes	no	no	no
thongphahumensis	1.808885867	1.524492285	0.89904827	0.968545777	1.075235189	1.019353828	1.287425729	1.150374786	0.88685365	0.716101895	0.767830293	0.895799505	0.769415445	0.735597159	0.068006756	0.339728268	13	9	38	21	30	159	10	13	23	8	12	20	16	15	2	absent	large	large	no	square	yes	no	yes	no
thongphahumensis	1.88422877	1.544306781	0.888075869	0.998287544	1.123112665	1.036786295	1.294545043	1.151781685	0.898785397	0.735641166	0.76965396	0.902125032	0.772005188	0.739534342	0.004021863	0.347799761	14	10	36	21	33	159	8	12	20	8	12	20	15	15	3	absent	large	large	no	square	yes	no	no	no
thongphahumensis	1.88422877	1.496070955	0.893470901	0.932785996	1.019815854	0.991463316	1.270472184	1.142826842	0.877066147	0.711729008	0.762475375	0.885938271	0.764826603	0.731847513	0.083203109	0.328494606	13	10	32	19	32	150	9	12	21	8	11	19	13	15	2	absent	large	large	no	square	yes	no	no	no
thongphahumensis	1.870403905	1.537619407	0.929893848	0.990700891	1.092736675	1.054286779	1.296403616	1.144454564	0.876204592	0.686348147	0.773343696	0.894042307	0.766765544	0.719264481	0.115176797	0.338151151	13	10	32	19	33	169	9	13	22	8	12	20	16	15	2	absent	large	large	no	square	yes	no	no	no
rivularis	1.833147112	1.53956725	0.895451372	0.981048107	1.033458866	1.035640447	1.300446028	1.155126412	0.923815004	0.760927379	0.821211304	0.914839773	0.776230786	0.772388417	0.062056687	0.328699637	13	10	34	18	37	166	9	13	22	8	12	20	16	15	4	absent	large	large	yes	square	yes	yes	no	no
rivularis	1.868644438	1.525612033	0.893232767	0.970821061	1.043568628	1.028843644	1.293087636	1.157135984	0.905377934	0.750994082	0.787894666	0.907335441	0.770401878	0.737142265	0.035343228	0.351017523	13	11	34	20	34	160	9	13	22	8	11	19	16	15	3	absent	large	large	yes	square	no	yes	no	no
uthaiensis	1.764176132	1.799078007	0.949999797	0.99213128	1.086978957	1.018599966	1.276584383	1.102059345	0.764078275	0.724706671	0.743453327	0.878263596	0.751783991	0.678700949	0.187680485	0.316946074	15	11	35	17	36	159	8	12	20	7	11	18	16	14	6	absent	large	large	no	circular	yes	no	yes	no
denticulatus sp. nov.	1.842109763	1.53150445	0.893559908	0.974811751	1.037764749	1.031011314	1.2958724	1.155163792	0.913834199	0.755198273	0.802862255	0.91017483	0.772397405	0.752906926	0.047354924	0.338986361	9	9	20	19	42	158	9	11	20	9	10	19	16	16	3	present	large	large	no	square	no	no	no	yes
